# Supplementary material for: Optimized Analytical Procedures for the Untargeted Metabolomic Profiling of Human Urine and Plasma by Combining Hydrophilic Interaction (HILIC) and Reverse-Phase Liquid Chromatography (RPLC)–Mass Spectrometry
Source: Mol Cell Proteomics. 2015 Mar 18;14(6):1684–95. doi: 10.1074/mcp.M114.046508 (PMC4458729; doi:10.1074/mcp.M114.046508)
Supplement: Supplemental Data [file supp_M114.046508_mcp.M114.046508-2.xlsx]

## Sheet: HILIC
Chemical class	Compound Name	Mass	[M+H]+	[M-H]-	Formula	Reference
Acyl carnitines	L(-)-Carnitine	161.105	162.112	160.098	C7H15NO3	ACROS Organics 241040100
Acyl carnitines	Acetylcarnitine	203.116	204.123	202.108	C9H18NO4	Santa Cruz 203495
Acyl carnitines	O-Propanoylcarnitine	217.131	218.139	216.124	C10H19NO4	Cayman Chemicals 9001873
Acyl carnitines	Hexanoylcarnitine	259.178	260.186	258.171	C13H26NO4	Santa Cruz 203596
Acyl carnitines	L-Octanoylcarnitine	287.21	288.217	286.202	C15H29NO4	Cayman Chemicals 15048
Acyl glycines	Acetylglycine	117.043	118.05	116.035	C4H7NO3	Santa Cruz 257828
Acyl glycines	Hexanoylglycine	173.105	174.112	172.098	C8H15NO3	Santa Cruz 211592
Acyl glycines	N-Phenylacetylglycine	193.074	194.081	192.067	C10H11NO3	Santa Cruz 212269
Alcohols and polyols	Choline	103.1	104.108	102.093	C5H14NO	SIGMA C7017
Alcohols and polyols	2-Hydroxyethanesulfonate	125.999	127.006	124.991	C2H6O4S	SIGMA 220078
Alcohols and polyols	Tyrosol	138.068	139.075	137.061	C8H10O2	Fisher Scientific (Alfa Aesar) A14891
Alcohols and polyols	Salsolinol	179.095	180.102	178.087	C10H13NO2	Santa Cruz 215838
Alcohols and polyols	Phosphocholine	183.066	184.073	182.059	C5H14NO4P	SIGMA P0378
Alcohols and polyols	Resveratrol	228.079	229.086	227.071	C14H12O3	Fisher Scientific (TCI) R0071
Alcohols and polyols	sn-Glycero-3-phosphocholine	257.103	258.11	256.096	C8H20NO6P	Santa Cruz 301813
Alcohols and polyols	Phytosphingosine	317.293	318.3	316.286	C18H39NO3	Santa Cruz 201385
Aldehydes and cetones	Hydroxyacetone	74.0368	75.0441	73.0295	74.0368	Santa Cruz 224018
Aldehydes and cetones	D(+)-Ribonolactone	148.037	149.044	147.03	C5H8O5	Fluka 83820
Aldehydes and cetones	Glycerone phosphate	169.998	171.005	168.991	C3H7O6P	Santa Cruz 214896
Amino acids and conjugates	Glycine	75.032	76.0393	74.0247	C2H5NO2	FLUKA 50050
Amino acids and conjugates	L-Alanine	89.0477	90.055	88.0404	C3H7NO2	FLUKA 05130
Amino acids and conjugates	L-Serine	105.043	106.05	104.035	C3H7NO3	FLUKA 84960
Amino acids and conjugates	L-Proline	115.063	116.071	114.056	C5H9NO2	FLUKA 81710
Amino acids and conjugates	Betaine	117.079	118.086	116.072	C5H11NO2	SIGMA 61962
Amino acids and conjugates	L-Valine	117.079	118.086	116.072	C5H11NO2	FLUKA 94620
Amino acids and conjugates	L-Threonine	119.058	120.066	118.051	C4H9NO3	FLUKA 89180
Amino acids and conjugates	Trans-4-Hydroxy-L-Proline	131.058	132.066	130.051	C5H9NO3	FLUKA 56250
Amino acids and conjugates	N-Acetyl-L-alanine	131.058	132.066	130.051	C5H9NO3	Fisher Scientific L11811
Amino acids and conjugates	Creatine	131.069	132.077	130.062	C4H9N3O2	SIGMA C0780
Amino acids and conjugates	L-Isoleucine	131.095	132.102	130.087	C6H13NO2	FLUKA 58880
Amino acids and conjugates	L-Leucine	131.095	132.102	130.087	C6H13NO2	SIGMA L8000
Amino acids and conjugates	L-Asparagine	132.053	133.061	131.046	C4H8N2O3	FLUKA 11150
Amino acids and conjugates	L-Ornithine	132.09	133.097	131.083	C5H12N2O2	MP Biomedicals 100421
Amino acids and conjugates	L-Aspartic acid	133.038	134.045	132.03	C4H7NO4	FLUKA 11190
Amino acids and conjugates	L-Homocysteine	135.035	136.043	134.028	C4H9NO2S	SIGMA H4628
Amino acids and conjugates	L-Glutamine	146.069	147.076	145.062	C5H10N2O3	FLUKA 49419
Amino acids and conjugates	L-Lysine	146.106	147.113	145.098	C6H14N2O2	FLUKA 62930
Amino acids and conjugates	L-Glutamic acid	147.053	148.06	146.046	C5H9NO4	FLUKA 49450
Amino acids and conjugates	N-Acetyl-L-Serine	147.053	148.06	146.046	C5H9NO4	SIGMA A2638
Amino acids and conjugates	L-Methionine	149.051	150.058	148.044	C5H11NO2S	FLUKA 64320
Amino acids and conjugates	L-Histidine	155.069	156.077	154.062	C6H9N3O2	FLUKA 53370
Amino acids and conjugates	N-Acetylvaline	159.09	160.097	158.082	C7H13NO3	MP Biomedicals 150249
Amino acids and conjugates	L-Phenylalanine	165.079	166.086	164.072	C9H11NO2	SIGMA P2126
Amino acids and conjugates	Gabapentin	171.126	172.133	170.119	C9H17NO2	SIGMA G154
Amino acids and conjugates	N-Acetyl-L-leucine	173.105	174.112	172.098	C8H15NO3	ACROS Organics 347010050
Amino acids and conjugates	Nα-Acetyl-L-asparagine	174.064	175.071	173.057	C6H10N2O4	SIGMA 441554
Amino acids and conjugates	N-Acetyl-L-ornithine	174.1	175.108	173.093	C7H14N2O3	SIGMA A3626
Amino acids and conjugates	L-Arginine	174.112	175.119	173.104	C6H14N4O2	FLUKA 11040
Amino acids and conjugates	N-Acetyl-L-aspartic acid	175.048	176.055	174.041	C6H9NO5	Santa Cruz 253089
Amino acids and conjugates	Allantoic acid	176.055	177.062	175.047	C4H8N4O4	Fisher Scientific (Pfaltz and Bauer) D55350
Amino acids and conjugates	L-Tyrosine	181.074	182.081	180.067	C9H11NO3	SIGMA T3754
Amino acids and conjugates	N-α-Acetylglutamine	188.08	189.087	187.072	C7H12N2O4	SIGMA A9125
Amino acids and conjugates	N6-Acetyl-L-lysine	188.116	189.123	187.109	C8H16N2O3	SIGMA A4021
Amino acids and conjugates	L-Threonine O-3-phosphate	199.025	200.032	198.017	C4H10NO6P	MP Biomedicals 156242
Amino acids and conjugates	L-Tryptophan	204.09	205.097	203.083	C11H12N2O2	SIGMA T0254
Amino acids and conjugates	N-Acetyl-L-phenylalanine	207.09	208.097	206.082	C11H13NO3	SIGMA A4126
Amino acids and conjugates	N-acetyl-L-arginine	216.122	217.13	215.115	C8H16N4O3	SIGMA A3133
Amino acids and conjugates	5-Hydroxy-L-tryptophan	220.085	221.092	219.078	C11H12N2O3	Fisher Scientific A12237
Amino acids and conjugates	N-Acetyl-L-tyrosine	223.084	224.092	222.077	C11H13NO4	ACROS Organics 347020050
Amino acids and conjugates	L-Cystine	240.024	241.031	239.017	C6H12N2O4S2	FLUKA 30090
Amino acids and conjugates	L-Homocystine	268.055	269.062	267.048	C8H16N2O4S2	SIGMA H4628
Carbohydrates and conjugates	D(+)-Glucose	180.063	181.071	179.056	C6H12O6	SIGMA G0750
Carbohydrates and conjugates	D(+)-Galactose	180.063	181.071	179.056	C6H12O6	SIGMA G8270
Carbohydrates and conjugates	D-Sorbitol	182.079	183.086	181.072	C6H14O6	SIGMA S1876
Carbohydrates and conjugates	N-Acetyl-D-glucosamine	221.09	222.097	220.083	C8H15NO6	SIGMA A8625
Carbohydrates and conjugates	N-Sulfo-D-glucosamine	259.036	260.043	258.029	C6H13NO8S	Santa Cruz 214810
Carbohydrates and conjugates	α-D-Glucose 1-phosphate	260.03	261.037	259.022	C6H13O9P	SIGMA G0380
Carbohydrates and conjugates	α-D-Galactose 1-phosphate	260.03	261.037	259.022	C6H13O9P	SIGMA G6750
Carbohydrates and conjugates	D-Glucose 6-phosphate	260.03	261.037	259.022	C6H13O9P	SIGMA G7879
Carbohydrates and conjugates	N-Acetylneuraminic acid	309.106	310.113	308.099	C11H19NO9	TCI A0639
Carbohydrates and conjugates	Sucrose	342.116	343.124	341.109	C12H22O11	SIGMA S7903
Carbohydrates and conjugates	N-Acetyllactosamine	383.143	384.15	382.135	C14H25NO11	MP Biomedicals 154182
Carbohydrates and conjugates	5′-UDP-N-acetyl-D-glucosamine	607.082	608.089	606.074	C17H27N3O17P2	SIGMA U4375
Fatty acids and conjugates	13-OxoODE	294.22	295.227	293.212	C18H30O3	Santa Cruz 204993
Fatty acids and conjugates	Eicosapentanoic acid	302.225	303.232	301.217	C20H30O2	Fisher 90110
Imidazoles and derivatives	Histamine	111.08	112.087	110.072	C5H9N3	SIGMA H7125
Imidazoles and derivatives	4-Imidazole acetic acid	126.043	127.05	125.036	C5H6N2O2	Fisher 17-144
Imidazoles and derivatives	5-Aminoimidazole-4-carboxamide	126.054	127.061	125.047	C4H6N4O	Fisher Scientific (Alfa Aesar) B24012-03
Imidazoles and derivatives	Urocanate	138.043	139.05	137.036	C6H6N2O2	Fisher Scientific I0002
Imidazoles and derivatives	1-Methyl-4-imidazoleacetic acid	140.059	141.066	139.051	C6H8N2O2	Santa Cruz 222712
Imidazoles and derivatives	Imidazole propionic acid	140.059	141.066	139.051	C6H8N2O2	Santa Cruz 294276
Imidazoles and derivatives	Nw-Acetylhistamine	153.09	154.097	152.083	C7H11N3O	Santa Cruz 235898
Indoles and derivatives	Indole-3-carbinol	147.068	148.076	146.061	C9H9NO	SIGMA I7256
Indoles and derivatives	Tryptamine	160.1	161.107	159.093	C10H12N2	SIGMA 246557
Indoles and derivatives	Indole-2-carboxylic acid	161.048	162.055	160.04	C9H7NO2	SIGMA I510-9
Indoles and derivatives	beta-Carboline	168.069	169.076	167.061	C11H8N2	SIGMA N6252
Indoles and derivatives	Indole-3-acetate	175.063	176.071	174.056	C10H9NO2	Fisher Scientific (TCI) I0022
Indoles and derivatives	Indole acrylic acid	187.063	188.071	186.056	C11H9NO2	SIGMA I2273
Indoles and derivatives	5-Hydroxyindole acetic acid	191.058	192.066	190.051	C10H9NO3	ACROS Organics 121280010
Indoles and derivatives	3-Indolebutyric acid	203.095	204.102	202.087	C12H13NO2	Fisher I0026
Indoles and derivatives	L-Tryptophanamide	203.106	204.113	202.099	C11H13N3O	SIGMA T0629
Nucleosides and conjugates	5-Methylcytosine	125.059	126.066	124.052	C5H7N3O	MP Biomedicals 02155509
Nucleosides and conjugates	Adenine	135.054	136.062	134.047	C5H5N5	SIGMA A8626
Nucleosides and conjugates	Hypoxanthine	136.039	137.046	135.031	C5H4N4O	SIGMA H9636
Nucleosides and conjugates	5-Hydroxymethyl-6-methyluracil	142.038	143.045	141.031	C5H6N2O3	SIGMA S462101
Nucleosides and conjugates	3-Methyladenine	149.07	150.077	148.063	C6H7N5	SIGMA M9281
Nucleosides and conjugates	N1-Methyladenine	149.071	150.078	148.063	C6H8N5	ACROS Organics 201310250
Nucleosides and conjugates	1-Methylhypoxanthine	150.054	151.061	149.047	C6H6N4O	SIGMA M8510
Nucleosides and conjugates	Xanthine	152.033	153.041	151.026	C5H4N4O2	SIGMA X4002
Nucleosides and conjugates	FAPy-adenine	153.065	154.072	152.058	C5H7N5O	Santa Cruz 217034
Nucleosides and conjugates	7-Methylguanine	165.065	166.072	164.058	C6H7N5O	SIGMA 67073
Nucleosides and conjugates	1-7-Dimethyluricacid	196.06	197.067	195.052	C7H8N4O3	Santa Cruz 208809
Nucleosides and conjugates	5-Acetylamino-6-amino-3-methyluracil	198.075	199.083	197.068	C7H10N4O3	Santa Cruz 217117
Nucleosides and conjugates	2'-Deoxyuridine	228.075	229.082	227.067	C9H12N2O5	SIGMA D5412
Nucleosides and conjugates	Cytidine	243.086	244.093	242.078	C9H13N3O5	SIGMA C4654
Nucleosides and conjugates	Uridine	244.07	245.077	243.062	C9H12N2O6	SIGMA U3750
Nucleosides and conjugates	5'-Deoxyadenosine	251.102	252.109	250.095	C10H13N5O3	SIGMA D1771
Nucleosides and conjugates	5-Methylcytidine	257.101	258.108	256.094	C10H15N3O5	SIGMA M4254
Nucleosides and conjugates	3-Methyluridine	258.085	259.092	257.078	C10H14N2O6	Santa Cruz 220908
Nucleosides and conjugates	Adenosine	267.097	268.104	266.089	C10H13N5O4	SIGMA A9251
Nucleosides and conjugates	Inosine	268.081	269.088	267.073	C10H12N4O5	SIGMA I4125
Nucleosides and conjugates	Orotidine	288.059	289.067	287.052	C10H12N2O8	SIGMA O9505
Nucleosides and conjugates	7-Methylguanosine	297.107	298.115	296.1	C11H15N5O5	SIGMA M0627
Nucleosides and conjugates	3′,5′-cAMP	329.053	330.06	328.045	C10H12N5O6P	SIGMA A9501
Nucleosides and conjugates	5′-AMP	347.063	348.07	346.056	C10H14N5O7P	FLUKA 01930
Nucleosides and conjugates	8-Oxo-dGMP	363.058	364.065	362.051	C10H14N5O8P	Jena Bioscience NU1153S
Nucleosides and conjugates	5′-UDP	404.002	405.009	402.995	C9H14N2O12P2	SIGMA U4125
Nucleosides and conjugates	5′-ADP	427.029	428.037	426.022	C10H15N5O10P2	Calbiochem 1171
Nucleosides and conjugates	dGDP	427.029	428.037	426.022	C10H15N5O10P2	SIGMA D9500
Nucleosides and conjugates	5′-GDP	443.024	444.032	442.017	C10H15N5O11P2	SIGMA G7127
Nucleosides and conjugates	5′-ATP	506.996	508.003	505.988	C10H16N5O13P3	Calbiochem 1191
Nucleosides and conjugates	5′-GTP	522.991	523.998	521.983	C10H16N5O14P3	SIGMA G8877
Nucleosides and conjugates	NADH	665.125	666.132	664.117	C21H29N7O14P2	Calbiochem 481913
Nucleosides and conjugates	Coenzyme A	767.115	768.122	766.108	C21H35N7O16P3S	Calbiochem 234101
Organic acids and derivatives	γ-Aminobutyric acid	103.063	104.071	102.056	C4H9NO2	SIGMA A2129
Organic acids and derivatives	Pyrrole-2-carboxylic acid	111.032	112.039	110.025	C5H5NO2	SIGMA P73609
Organic acids and derivatives	Succinic acid	118.027	119.034	117.019	C4H6O4	SIGMA S3674
Organic acids and derivatives	L-2,4-Diaminobutanoate	118.074	119.082	117.067	C4H10N2O2	Fisher Scientific (Alfa Aesar) L10093
Organic acids and derivatives	Pyroglutamic acid	129.043	130.05	128.035	C5H7NO3	SIGMA P5960
Organic acids and derivatives	L-Pipecolic acid	129.079	130.086	128.072	C6H11NO2	SIGMA P2519
Organic acids and derivatives	(E)-Glutaconate	130.027	131.034	129.019	C5H6O4	Fisher Scientific (Pfaltz and Bauer) G02310
Organic acids and derivatives	3-Methyl-2-oxovaleric acid	130.063	131.07	129.056	C6H10O3	SIGMA K7125
Organic acids and derivatives	Glutaric acid	132.042	133.05	131.035	C5H8O4	SIGMA G3407
Organic acids and derivatives	Methylsuccinic acid	132.042	133.05	131.035	C5H8O4	SIGMA M81209
Organic acids and derivatives	4-Aminobenzoic acid	137.048	138.055	136.04	C7H7NO2	442401 SUPELCO
Organic acids and derivatives	4-Guanidinobutyric acid	145.085	146.092	144.078	C5H11O2N3	SIGMA G6503
Organic acids and derivatives	2-Oxoglutaric acid	146.022	147.029	145.014	C5H6O5	Fisher Scientific (TCI) K0005
Organic acids and derivatives	trans-Cinnamate	148.052	149.06	147.045	C9H8O2	ACROS Organics 158570050
Organic acids and derivatives	(R)-Mevalonic acid	148.074	149.081	147.066	C6H12O4	SIGMA 50838
Organic acids and derivatives	2,3-Dihydroxybenzoic acid	154.027	155.034	153.019	C7H6O4	SIGMA 126209
Organic acids and derivatives	Orotic acid	156.017	157.024	155.01	C5H4N2O4	SIGMA O2750
Organic acids and derivatives	L-Dihydroorotic acid	158.033	159.04	157.025	C5H6N2O4	SIGMA D7128
Organic acids and derivatives	L-2-Aminoadipic acid	161.069	162.076	160.062	C6H11NO4	SIGMA A7275
Organic acids and derivatives	4-Coumaric acid	164.047	165.055	163.04	C9H8O3	MP Biomedicals 102576
Organic acids and derivatives	Hydantoin-5-propionic acid	172.048	173.056	171.041	C6H8N2O4	Santa Cruz 288672
Organic acids and derivatives	cis-Aconitic acid	174.016	175.024	173.009	C6H6O6	SIGMA A3412
Organic acids and derivatives	L-Ascorbic acid	176.032	177.039	175.025	C6H8O6	Fisher A61-25
Organic acids and derivatives	Azelaic acid	188.105	189.112	187.098	C9H16O4	SIGMA 246379
Organic acids and derivatives	Citric acid	192.027	193.034	191.02	C6H8O7	SIGMA 251275
Organic acids and derivatives	Isocitric acid	192.027	193.034	191.02	C6H8O7	SIGMA I1252
Organic acids and derivatives	2-Methylhippuric acid	193.074	194.081	192.067	C10H11NO3	SIGMA 328006
Organic acids and derivatives	O-Hydroxyhippuric acid	195.053	196.06	194.046	C9H9NO4	MP Biomedicals 157450
Organic acids and derivatives	D-Pantothenic acid	219.111	220.118	218.103	C9H17NO5	Fisher Scientific BP878
Peptides	L-Alanylglycine	146.069	147.076	145.062	C5H10N2O3	MP Biomedicals 100311
Peptides	L-Cystathionine	222.067	223.075	221.06	C7H14N2O4S	SIGMA C7505
Peptides	L-Carnosine	226.107	227.114	225.099	C9H14N4O3	ACROS Organics 208170010
Peptides	S-Nitrosoglutathione	336.074	337.081	335.067	C10H16N4O7S	MP Biomedicals 159819
Peptides	VPGPREnterostatin	524.307	525.314	523.3	C23H40N8O6	Phoenix Pharmaceuticals Inc. 003-77
Peptides	L-Glutathione oxidized	612.152	613.159	611.145	C20H32N6O12S2	Fisher Scientific (Applichem) A2243
Pteridines and derivatives	Tetrahydrobiopterin	241.117	242.125	240.11	C8H9NO3	MP Biomedicals 102767
Pteridines and derivatives	7,8-Dihydroneopterin	255.097	256.104	254.089	C9H15N5O3	Santa Cruz 200345
Pteridines and derivatives	Riboflavin (Vitamin B2)	376.138	377.146	375.131	C9H13N5O4	SIGMA 37343
Pyridines and derivatives	Nicotinamide	122.048	123.055	121.041	C17H20N4O6	SIGMA 47861
Pyridines and derivatives	Nicotinic acid	123.032	124.039	122.025	C6H6N2O	SIGMA N3376
Pyridines and derivatives	N-methylnicotinamide	136.064	137.071	135.056	C6H5NO2	SIGMA N4126
Pyridines and derivatives	Nicotinamide-N-oxyde	138.043	139.05	137.036	C7H8N2O	Fisher Scientific (TCI) M0374
Pyridines and derivatives	Pyridoxal	167.058	168.066	166.051	C6H6N2O2	SIGMA N3258
Pyridines and derivatives	Pyridoxamine	168.09	169.097	167.083	C8H12N2O2	MP Biomedicals 156450
Pyridines and derivatives	Pyridoxine	169.074	170.081	168.067	C8H11NO3	SIGMA P9755
Pyridines and derivatives	4-Pyridoxic acid	183.053	184.06	182.046	C8H9NO4	SIGMA P9630
Pyridines and derivatives	β-Nicotinamide mononucleotide	334.057	335.064	333.049	C11H15N2O8P	Santa Cruz 212376
Pyridines and derivatives	Nicotinic acid mononucleotide	335.041	336.048	334.033	C11H16N2O8P	SIGMA N7764
Steroids and derivatives	Ursodeoxycholic acid	392.293	393.3	391.285	C24H40O4	Fisher B20490
Steroids and derivatives	Ursolic acid	456.36	457.368	455.353	C30H48O3	SIGMA 89797

## Sheet: RPLC
Compound Name	Mass	[M+H]+	[M-H]-	Formula	logP	Reference
3′,5′-cAMP	329.053	330.06	328.045	C10H12N5O6P	-4.02001	SIGMA A9501
L-Arginine	174.112	175.119	173.104	C6H14N4O2	-3.23974	FLUKA 11040
Hexanoylcarnitine	259.178	260.186	258.171	C13H26NO4	-2.41214	Santa Cruz 203596
Adenosine	267.097	268.104	266.089	C10H13N5O4	-2.09096	SIGMA A9251
L-Tryptophan	204.09	205.097	203.083	C11H12N2O2	-1.08546	SIGMA T0254
Riboflavin (Vitamin B2)	376.138	377.146	375.131	C17H20N4O6	-0.91654	SIGMA 47861
N-methylnicotinamide	136.064	137.071	135.056	C7H8N2O	-0.17011	Fisher Scientific (TCI) M0374
Pyrrole-2-carboxylic acid	111.032	112.039	110.025	C5H5NO2	0.630714	SIGMA P73609
O-Hydroxyhippuric acid	195.053	196.06	194.046	C9H9NO4	0.87198	MP Biomedicals 157450
3-Methyl-2-oxovaleric acid	130.063	131.07	129.056	C6H10O3	1.498	SIGMA K7125
Indole-2-carboxylic acid	161.048	162.055	160.04	C9H7NO2	1.64959	SIGMA I510-9
2,3-Dihydroxybenzoic acid	154.027	155.034	153.019	C7H6O4	1.6737	SIGMA 126209
Azelaic acid	188.105	189.112	187.098	C9H16O4	1.82436	SIGMA 246379
Tolbutamide	270.104	271.111	269.097	C12H18N2O3S	2.29534	SIGMA T0891
3-Indolebutyric acid	203.095	204.102	202.087	C12H13NO2	2.59889	Fisher I0026
Warfarin	308.105	309.112	307.098	C19H16O4	2.74471	SIGMA A2250
Reserpine	608.273	609.281	607.266	C33H40N2O9	3.5315	SIGMA 83580
Nicardipine	479.206	480.213	478.198	C26H29N3O6	3.55861	SIGMA N7510
Ursodeoxycholic acid	392.293	393.3	391.285	C24H40O4	3.71331	Fisher B20490
13-OxoODE	294.22	295.227	293.212	C18H30O3	5.6024	Santa Cruz 204993
Eicosapentanoic acid	302.225	303.232	301.217	C20H30O2	6.22525	Fisher 90110
Ursolic acid	456.36	457.368	455.353	C30H48O3	6.58181	SIGMA 89797
