# Supplementary material for: Optimized Analytical Procedures for the Untargeted Metabolomic Profiling of Human Urine and Plasma by Combining Hydrophilic Interaction (HILIC) and Reverse-Phase Liquid Chromatography (RPLC)–Mass Spectrometry
Source: Mol Cell Proteomics. 2015 Mar 18;14(6):1684–95. doi: 10.1074/mcp.M114.046508 (PMC4458729; doi:10.1074/mcp.M114.046508)
Supplement: Supplemental Data [file supp_M114.046508_mcp.M114.046508-3.xlsx]

## Sheet: HMDB list
Chemical class	Sample type	Compound Name	Mass	[M+H]+	[M-H]-	Formula	HMDB ID
Acyl carnitines	Urine + Blood	O-Acetylcarnitine	203.116	204.123	202.108	C9H18NO4	HMDB00201
Acyl carnitines	Urine	Propenoylcarnitine	215.116	216.123	214.108	C10H17NO4	HMDB13124
Acyl carnitines	Urine + Blood	O-Propanoylcarnitine	217.131	218.139	216.124	C10H19NO4	HMDB00824
Acyl carnitines	Urine	Butenylcarnitine	229.131	230.139	228.124	C11H19NO4	HMDB13126
Acyl carnitines	Blood	Isobutyryl-L-carnitine	231.147	232.154	230.14	C11H21NO4	HMDB00736
Acyl carnitines	Urine + Blood	O-Butanoylcarnitine	231.147	232.154	230.14	C11H21NO4	HMDB02013
Acyl carnitines	Urine	Hydroxypropionylcarnitine	233.126	234.134	232.119	C10H19NO5	HMDB13125
Acyl carnitines	Urine + Blood	Tiglylcarnitine	243.147	244.154	242.14	C12H21NO4	HMDB02366
Acyl carnitines	Blood	Isovalerylcarnitine	245.163	246.17	244.155	C12H23NO4	HMDB00688
Acyl carnitines	Urine + Blood	Valerylcarnitine	245.163	246.17	244.155	C12H23NO4	HMDB13128
Acyl carnitines	Urine + Blood	Malonylcarnitine	247.106	248.113	246.098	C10H17NO6	HMDB02095
Acyl carnitines	Blood	Hydroxybutyrylcarnitine	247.142	248.149	246.135	C11H21NO5	HMDB13127
Acyl carnitines	Urine	2-Hexenoylcarnitine	257.163	258.17	256.155	C13H23NO4	HMDB13161
Acyl carnitines	Blood	Hexanoylcarnitine	259.178	260.186	258.171	C13H25NO4	HMDB00705
Acyl carnitines	Urine	Methylglutarylcarnitine	261.121	262.129	260.114	C11H19NO6	HMDB13133
Acyl carnitines	Urine + Blood	Glutaconylcarnitine	273.121	274.129	272.114	C12H19NO6	HMDB13129
Acyl carnitines	Urine	Glutarylcarnitine	275.137	276.144	274.13	C12H21NO6	HMDB13130
Acyl carnitines	Urine + Blood	2-Octenoylcarnitine	285.194	286.201	284.187	C15H27NO4	HMDB13324
Acyl carnitines	Urine + Blood	L-Octanoylcarnitine	287.21	288.217	286.202	C15H29NO4	HMDB00791
Acyl carnitines	Urine	3-Methylglutarylcarnitine	289.153	290.16	288.145	C13H23NO6	HMDB00552
Acyl carnitines	Urine + Blood	Nonanoylcarnitine	301.225	302.233	300.218	C16H31NO4	HMDB13288
Acyl carnitines	Urine	Pimelylcarnitine	303.168	304.175	302.161	C14H25NO6	HMDB13328
Acyl carnitines	Urine + Blood	9-Decenoylcarnitine	313.225	314.233	312.218	C17H31NO4	HMDB13205
Acyl carnitines	Urine + Blood	Decanoylcarnitine	315.241	316.248	314.234	C17H33NO4	HMDB00651
Acyl carnitines	Urine	trans-2-Dodecenoylcarnitine	341.257	342.264	340.249	C19H35NO4	HMDB13326
Acyl carnitines	Urine + Blood	Dodecanoylcarnitine	343.272	344.28	342.265	C19H37NO4	HMDB02250
Acyl carnitines	Urine	3, 5-Tetradecadiencarnitine	367.272	368.28	366.265	C21H37NO4	HMDB13331
Acyl carnitines	Blood	cis-5-Tetradecenoylcarnitine	369.288	370.295	368.281	C21H39NO4	HMDB02014
Acyl carnitines	Urine	trans-2-Tetradecenoylcarnitine	369.288	370.295	368.281	C21H39NO4	HMDB13329
Acyl carnitines	Urine + Blood	Tetradecanoylcarnitine	371.304	372.311	370.296	C21H41NO4	HMDB05066
Acyl carnitines	Urine	3-Hydroxy-5, 8-tetradecadiencarnitine	383.267	384.274	382.26	C21H37NO5	HMDB13332
Acyl carnitines	Urine	3-Hydroxy-cis-5-tetradecenoylcarnitine	385.283	386.29	384.276	C21H39NO5	HMDB13330
Acyl carnitines	Urine + Blood	9,12-Hexadecadienoylcarnitine	395.304	396.311	394.296	C23H41NO4	HMDB13334
Acyl carnitines	Blood	9-Hexadecenoylcarnitine	397.319	398.326	396.312	C23H43NO4	HMDB13207
Acyl carnitines	Blood	trans-Hexadec-2-enoylcarnitine	397.319	398.326	396.312	C23H43NO4	HMDB06317
Acyl carnitines	Urine + Blood	[FA] O-Palmitoyl-R-carnitine	399.335	400.342	398.328	C23H45NO4	HMDB00222
Acyl carnitines	Urine	3-Hydroxyhexadecanoylcarnitine	415.33	416.337	414.322	C23H45NO5	HMDB13336
Acyl carnitines	Urine + Blood	Linoleylcarnitine	423.335	424.342	422.328	C25H45NO4	HMDB06469
Acyl carnitines	Blood	11Z-Octadecenylcarnitine	425.35	426.358	424.343	C25H47NO4	HMDB13338
Acyl carnitines	Blood	Stearoylcarnitine	427.366	428.373	426.359	C25H49NO4	HMDB00848
Acyl glycines	Urine + Blood	N,N-Dimethylglycine	103.063	104.071	102.056	C4H9NO2	HMDB00092
Acyl glycines	Urine + Blood	Acetylglycine	117.043	118.05	116.035	C4H7NO3	HMDB00532
Acyl glycines	Urine	Propionylglycine	131.058	132.066	130.051	C5H9NO3	HMDB00783
Acyl glycines	Urine	Isobutyrylglycine	145.074	146.081	144.067	C6H11NO3	HMDB00730
Acyl glycines	Urine	N-Butyrylglycine	145.074	146.081	144.067	C6H11NO3	HMDB00808
Acyl glycines	Urine	3-Methylcrotonylglycine	157.074	158.081	156.067	C7H11NO3	HMDB00459
Acyl glycines	Urine	2-Methylbutyrylglycine	159.09	160.097	158.082	C7H13NO3	HMDB00339
Acyl glycines	Urine + Blood	Isovalerylglycine	159.09	160.097	158.082	C7H13NO3	HMDB00678
Acyl glycines	Urine	2-Furoylglycine	169.038	170.045	168.03	C7H7NO4	HMDB00439
Acyl glycines	Urine	Hexanoylglycine	173.105	174.112	172.098	C8H15NO3	HMDB00701
Acyl glycines	Urine	Phenylacetylglycine	193.074	194.081	192.067	C10H11NO3	HMDB00821
Acyl glycines	Urine	Phenylpropionylglycine	207.09	208.097	206.082	C11H13NO3	HMDB00860
Acyl glycines	Urine	Suberylglycine	231.111	232.118	230.103	C10H17NO5	HMDB00953
Acyl glycines	Urine + Blood	[ST hydrox] N-(3alpha-hydroxy-5beta-cholan-24-oyl)-glycine 3-sulfate	513.276	514.283	512.269	C26H43NO7S	HMDB02639
Alcohols and polyols	Blood	1-Butanol	74.0732	75.0804	73.0659	C4H10O	HMDB04327
Alcohols and polyols	Blood	2-Butanol	74.0732	75.0804	73.0659	C4H10O	HMDB11469
Alcohols and polyols	Urine + Blood	Propane-1,2-diol	76.0524	77.0597	75.0452	C3H8O2	HMDB01881
Alcohols and polyols	Blood	(R)-Acetoin	88.0524	89.0597	87.0452	C4H8O2	HMDB03243
Alcohols and polyols	Blood	(R,R)-Butane-2,3-diol	90.0681	91.0754	89.0608	C4H10O2	HMDB03156
Alcohols and polyols	Urine + Blood	Glycerol	92.0473	93.0546	91.0401	C3H8O3	HMDB00131
Alcohols and polyols	Urine + Blood	Phenol	94.0419	95.0491	93.0346	C6H6O	HMDB00228
Alcohols and polyols	Urine + Blood	Choline	103.1	104.107	102.092	C5H13NO	HMDB00097
Alcohols and polyols	Urine + Blood	3-Cresol	108.058	109.065	107.05	C7H8O	HMDB02048
Alcohols and polyols	Urine + Blood	4-Cresol	108.058	109.065	107.05	C7H8O	HMDB01858
Alcohols and polyols	Urine + Blood	o-Cresol	108.058	109.065	107.05	C7H8O	HMDB02055
Alcohols and polyols	Urine + Blood	Catechol	110.037	111.044	109.029	C6H6O2	HMDB00957
Alcohols and polyols	Urine	p-Benzenediol	110.037	111.044	109.029	C6H6O2	HMDB02434
Alcohols and polyols	Urine + Blood	Erythritol	122.058	123.065	121.051	C4H10O4	HMDB02994
Alcohols and polyols	Urine + Blood	4-Ethylphenol	122.073	123.08	121.066	C8H10O	HMDB29306
Alcohols and polyols	Urine	4-Methylcatechol	124.052	125.06	123.045	C7H8O2	HMDB00873
Alcohols and polyols	Blood	o-Methoxyphenol	124.052	125.06	123.045	C7H8O2	HMDB01398
Alcohols and polyols	Urine	1,2,3-trihydroxybenzene	126.032	127.039	125.024	C6H6O3	HMDB13674
Alcohols and polyols	Urine	alpha-Naphthol	144.058	145.065	143.05	C10H8O	HMDB12138
Alcohols and polyols	Urine	beta-Naphthol	144.058	145.065	143.05	C10H8O	HMDB12322
Alcohols and polyols	Blood	Perillyl alcohol	152.12	153.127	151.113	C10H16O	HMDB03634
Alcohols and polyols	Urine + Blood	1-(4-Hydroxyphenyl)-2-aminoethanol	153.079	154.086	152.072	C8H11NO2	HMDB04825
Alcohols and polyols	Urine	3,5-dimethoxyphenol	154.063	155.07	153.056	C8H10O3	HMDB59966
Alcohols and polyols	Blood	Hydroxytyrosol	154.063	155.07	153.056	C8H10O3	HMDB05784
Alcohols and polyols	Blood	(-)-Menthol	156.151	157.159	155.144	C10H20O	HMDB03352
Alcohols and polyols	Urine	2,4-Dichlorophenol	161.964	162.971	160.957	C6H4OCl2	HMDB04811
Alcohols and polyols	Blood	Eugenol	164.084	165.091	163.076	C10H12O2	HMDB05809
Alcohols and polyols	Urine + Blood	1-(4-Hydroxyphenyl)-2-(methylamino)ethanol	167.095	168.102	166.087	C9H13NO2	HMDB04826
Alcohols and polyols	Urine + Blood	Phenylephrine	167.095	168.102	166.087	C9H13NO2	HMDB02182
Alcohols and polyols	Urine + Blood	L-Noradrenaline	169.074	170.081	168.067	C8H11NO3	HMDB00216
Alcohols and polyols	Urine + Blood	3,4-Dihydroxyphenylethyleneglycol	170.058	171.065	169.051	C8H10O4	HMDB00318
Alcohols and polyols	Blood	sn-Glycerol 3-phosphate	172.014	173.021	171.006	C3H9O6P	HMDB00126
Alcohols and polyols	Blood	(-)-Salsolinol	179.095	180.102	178.087	C10H13NO2	HMDB05199
Alcohols and polyols	Urine + Blood	Choline phosphate	183.066	184.073	182.059	C5H14NO4P	HMDB01565
Alcohols and polyols	Urine + Blood	L-Adrenaline	183.09	184.097	182.082	C9H13NO3	HMDB00068
Alcohols and polyols	Urine + Blood	L-Normetanephrine	183.09	184.097	182.082	C9H13NO3	HMDB00819
Alcohols and polyols	Urine + Blood	3-Methoxy-4-hydroxyphenylethyleneglycol	184.074	185.081	183.066	C9H12O4	HMDB01490
Alcohols and polyols	Urine + Blood	L-Metanephrine	197.105	198.112	196.098	C10H15NO3	HMDB04063
Alcohols and polyols	Blood	Norepinephrinesulfate	249.031	250.038	248.023	C8H11NO6S	HMDB02062
Alcohols and polyols	Blood	sn-glycero-3-Phosphocholine	257.103	258.11	256.096	C8H20NO6P	HMDB00086
Alcohols and polyols	Urine + Blood	Epinephrinesulfate	263.046	264.054	262.039	C9H13NO6S	HMDB01876
Alcohols and polyols	Urine + Blood	3-Methoxy-4-Hydroxyphenylglycolsulfate	264.03	265.038	263.023	C9H12O7S	HMDB03332
Alcohols and polyols	Blood	Apigenin	270.053	271.06	269.046	C15H10O5	HMDB02124
Alcohols and polyols	Blood	Venlafaxine	277.204	278.211	276.197	C17H27NO2	HMDB05016
Alcohols and polyols	Urine	Enterodiol	302.152	303.159	301.145	C18H22O4	HMDB05056
Aldehydes and cetones	Urine + Blood	Malondialdehyde	72.0211	73.0284	71.0139	C3H4O2	HMDB06112
Aldehydes and cetones	Urine + Blood	Methylglyoxal	72.0211	73.0284	71.0139	C3H4O2	HMDB01167
Aldehydes and cetones	Urine + Blood	Methyl ethyl ketone	72.0575	73.0648	71.0502	C4H8O	HMDB00474
Aldehydes and cetones	Urine + Blood	Aminoacetone	73.0528	74.06	72.0455	C3H7NO	HMDB02134
Aldehydes and cetones	Urine	N,N-Dimethylformamide	73.0528	74.06	72.0455	C3H7NO	HMDB01888
Aldehydes and cetones	Urine	Hydroxyacetone	74.0368	75.0441	73.0295	C3H6O2	HMDB06961
Aldehydes and cetones	Blood	2-Pyrrolidinone	85.0528	86.06	84.0455	C4H7NO	HMDB02039
Aldehydes and cetones	Blood	1,4-Lactone	86.0368	87.0441	85.0295	C4H6O2	HMDB00549
Aldehydes and cetones	Blood	3-Methylbutanal	86.0732	87.0804	85.0659	C5H10O	HMDB06478
Aldehydes and cetones	Urine + Blood	Glyceraldehyde	90.0317	91.039	89.0244	C3H6O3	HMDB01051
Aldehydes and cetones	Urine	Glycerone	90.0317	91.039	89.0244	C3H6O3	HMDB01882
Aldehydes and cetones	Urine + Blood	4-Heptanone	114.104	115.112	113.097	C7H14O	HMDB04814
Aldehydes and cetones	Blood	Homocysteinethiolactone	117.025	118.032	116.018	C4H7NOS	HMDB02287
Aldehydes and cetones	Blood	4-Hydroxybenzaldehyde	122.037	123.044	121.029	C7H6O2	HMDB11718
Aldehydes and cetones	Urine	1,3-Diacetylpropane	128.084	129.091	127.076	C7H12O2	HMDB29165
Aldehydes and cetones	Urine	3,4-Dihydroxybenzaldehyde	138.032	139.039	137.024	C7H6O3	HMDB59965
Aldehydes and cetones	Blood	4-Hydroxy-3-methoxy-benzaldehyde	152.047	153.055	151.04	C8H8O3	HMDB12308
Aldehydes and cetones	Urine + Blood	[FA hydroxy(9:1)] 4-hydroxy-2-nonenal	156.115	157.122	155.108	C9H16O2	HMDB04362
Aldehydes and cetones	Blood	(2R)-2-Hydroxy-3-(phosphonooxy)-propanal	169.998	171.005	168.991	C3H7O6P	HMDB01112
Aldehydes and cetones	Blood	Glycerone phosphate	169.998	171.005	168.991	C3H7O6P	HMDB01473
Aldehydes and cetones	Urine	Menadione	172.052	173.06	171.045	C11H8O2	HMDB01892
Aldehydes and cetones	Blood	Formyl-N-acetyl-5-methoxykynurenamine	264.111	265.118	263.104	C13H16N2O4	HMDB04259
Aldehydes and cetones	Blood	[FA trihydroxy(2:0)] N-(9S,11R,15S-trihydroxy-5Z,13E-prostadienoyl)-ethanolamine	397.283	398.29	396.276	C22H39NO5	HMDB13628
Aldehydes and cetones	Blood	PGD2 ethanolamide	397.283	398.29	396.276	C22H39NO5	HMDB13629
Amines and polyamines	Urine + Blood	Guanidine	59.0483	60.0556	58.0411	CH5N3	HMDB01842
Amines and polyamines	Urine + Blood	Methylguanidine	73.064	74.0713	72.0567	C2H7N3	HMDB01522
Amines and polyamines	Urine	1,2 Diaminopropane	74.0844	75.0917	73.0771	C3H10N2	HMDB13136
Amines and polyamines	Urine + Blood	1,3-Diaminopropane	74.0844	75.0917	73.0771	C3H10N2	HMDB00002
Amines and polyamines	Urine + Blood	Trimethylamine N-oxide	75.0684	76.0757	74.0611	C3H9NO	HMDB00925
Amines and polyamines	Urine	Cysteamine	77.0299	78.0372	76.0226	C2H7NS	HMDB02991
Amines and polyamines	Urine + Blood	Putrescine	88.1	89.1073	87.0928	C4H12N2	HMDB01414
Amines and polyamines	Urine	Aniline	93.0579	94.0651	92.0506	C6H7N	HMDB03012
Amines and polyamines	Urine + Blood	Cadaverine	102.116	103.123	101.108	C5H14N2	HMDB02322
Amines and polyamines	Urine	Benzylamine	107.073	108.081	106.066	C7H9N	HMDB33871
Amines and polyamines	Urine	Hypotaurine	109.02	110.027	108.012	C2H7NO2S	HMDB00965
Amines and polyamines	Blood	4-Hydroxyaniline	109.053	110.06	108.045	C6H7NO	HMDB01169
Amines and polyamines	Urine + Blood	1-Phenylethylamine	121.089	122.096	120.082	C8H11N	HMDB02017
Amines and polyamines	Urine	Phenethylamine	121.089	122.096	120.082	C8H11N	HMDB12275
Amines and polyamines	Urine + Blood	Taurine	125.015	126.022	124.007	C2H7NO3S	HMDB00251
Amines and polyamines	Blood	1-1-Dimethylbiguanide	129.101	130.109	128.094	C4H11N5	HMDB01921
Amines and polyamines	Urine	N-Acetylputrescine	130.111	131.118	129.103	C6H14N2O	HMDB02064
Amines and polyamines	Urine	Agmatine	130.122	131.129	129.115	C5H14N4	HMDB01432
Amines and polyamines	Urine + Blood	m-Tyramine	137.084	138.091	136.077	C8H11NO	HMDB04989
Amines and polyamines	Blood	Phenylethanolamine	137.084	138.091	136.077	C8H11NO	HMDB01065
Amines and polyamines	Urine + Blood	Tyramine	137.084	138.091	136.077	C8H11NO	HMDB00306
Amines and polyamines	Urine + Blood	Ethanolamine phosphate	141.019	142.026	140.012	C2H8NO4P	HMDB00224
Amines and polyamines	Urine	N-Acetylcadaverine	144.126	145.134	143.119	C7H16N2O	HMDB02284
Amines and polyamines	Urine + Blood	Spermidine	145.158	146.165	144.151	C7H19N3	HMDB01257
Amines and polyamines	Blood	Phenylpropanolamine	151.1	152.107	150.092	C9H13NO	HMDB01942
Amines and polyamines	Urine + Blood	Dopamine	153.079	154.086	152.072	C8H11NO2	HMDB00073
Amines and polyamines	Urine	vanillylamine	153.079	154.086	152.072	C8H11NO2	HMDB12309
Amines and polyamines	Urine + Blood	Nicotine	162.116	163.123	161.108	C10H14N2	HMDB01934
Amines and polyamines	Blood	(+)-Pseudoephedrine	165.115	166.123	164.108	C10H15NO	HMDB01943
Amines and polyamines	Urine	Ephedrine	165.115	166.123	164.108	C10H15NO	HMDB15451
Amines and polyamines	Blood	Taurocyamine	167.036	168.044	166.029	C3H9N3O3S	HMDB03584
Amines and polyamines	Urine + Blood	3-Methoxytyramine	167.095	168.102	166.087	C9H13NO2	HMDB00022
Amines and polyamines	Blood	4-Methoxytyramine	167.095	168.102	166.087	C9H13NO2	HMDB12162
Amines and polyamines	Urine	5-Hydroxydopamine	169.074	170.081	168.067	C8H11NO3	HMDB04817
Amines and polyamines	Urine	6-Hydroxydopamine	169.074	170.081	168.067	C8H11NO3	HMDB01537
Amines and polyamines	Blood	Debrisoquin	175.111	176.118	174.104	C10H13N3	HMDB06543
Amines and polyamines	Urine + Blood	N1-Acetylspermidine	187.168	188.176	186.161	C9H21N3O	HMDB01276
Amines and polyamines	Urine + Blood	N8-Acetylspermidine	187.168	188.176	186.161	C9H21N3O	HMDB02189
Amines and polyamines	Blood	4-Hydroxydebrisoquine	191.106	192.113	190.099	C10H13N3O	HMDB06468
Amines and polyamines	Urine + Blood	Spermine	202.216	203.223	201.208	C10H26N4	HMDB01256
Amines and polyamines	Urine + Blood	Dopamine 3-O-sulfate	233.036	234.043	232.029	C8H11NO5S	HMDB06275
Amines and polyamines	Urine + Blood	Dopamine 4-O-sulfate	233.036	234.043	232.029	C8H11NO5S	HMDB04148
Amines and polyamines	Urine	N1-Acetylspermine	244.226	245.234	243.219	C12H28N4O	HMDB01186
Amines and polyamines	Urine	N1,N12-Diacetylspermine	286.237	287.244	285.23	C14H30N4O2	HMDB02172
Amines and polyamines	Blood	Famotidine	337.045	338.052	336.038	C8H15N7O2S3	HMDB01919
Amino acids and conjugates	Urine + Blood	Glycine	75.032	76.0393	74.0247	C2H5NO2	HMDB00123
Amino acids and conjugates	Urine + Blood	beta-Alanine	89.0477	90.055	88.0404	C3H7NO2	HMDB00056
Amino acids and conjugates	Urine + Blood	L-Alanine	89.0477	90.055	88.0404	C3H7NO2	HMDB00161
Amino acids and conjugates	Urine + Blood	Sarcosine	89.0477	90.055	88.0404	C3H7NO2	HMDB00271
Amino acids and conjugates	Urine + Blood	(S)-2-Aminobutanoate	103.063	104.071	102.056	C4H9NO2	HMDB00452
Amino acids and conjugates	Urine	[FA amino(4:0)] 2R-amino-butanoic acid	103.063	104.071	102.056	C4H9NO2	HMDB00650
Amino acids and conjugates	Urine + Blood	4-Aminobutanoate	103.063	104.071	102.056	C4H9NO2	HMDB00112
Amino acids and conjugates	Urine + Blood	L-3-Amino-isobutanoate	103.063	104.071	102.056	C4H9NO2	HMDB02166
Amino acids and conjugates	Urine + Blood	D-Serine	105.043	106.05	104.035	C3H7NO3	HMDB03406
Amino acids and conjugates	Urine + Blood	L-Serine	105.043	106.05	104.035	C3H7NO3	HMDB00187
Amino acids and conjugates	Urine + Blood	L-Proline	115.063	116.071	114.056	C5H9NO2	HMDB00162
Amino acids and conjugates	Urine + Blood	Guanidinoacetate	117.054	118.061	116.047	C3H7N3O2	HMDB00128
Amino acids and conjugates	Urine	5-Aminopentanoate	117.079	118.086	116.072	C5H11NO2	HMDB03355
Amino acids and conjugates	Urine + Blood	Betaine	117.079	118.086	116.072	C5H11NO2	HMDB00043
Amino acids and conjugates	Urine + Blood	L-Valine	117.079	118.086	116.072	C5H11NO2	HMDB00883
Amino acids and conjugates	Urine	D-Norvaline	117.079	118.086	116.072	C5H11NO2	HMDB13716
Amino acids and conjugates	Urine	L-2,4-Diaminobutanoate	118.074	119.082	117.067	C4H10N2O2	HMDB02362
Amino acids and conjugates	Urine	L-Allothreonine	119.058	120.066	118.051	C4H9NO3	HMDB04041
Amino acids and conjugates	Urine + Blood	L-Homoserine	119.058	120.066	118.051	C4H9NO3	HMDB00719
Amino acids and conjugates	Urine + Blood	L-Threonine	119.058	120.066	118.051	C4H9NO3	HMDB00167
Amino acids and conjugates	Urine + Blood	L-Cysteine	121.02	122.027	120.012	C3H7NO2S	HMDB00574
Amino acids and conjugates	Urine + Blood	5-Oxoproline	129.043	130.05	128.035	C5H7NO3	HMDB00267
Amino acids and conjugates	Blood	D-Pipecolicacid	129.079	130.086	128.072	C6H11NO2	HMDB05960
Amino acids and conjugates	Urine + Blood	L-Pipecolate	129.079	130.086	128.072	C6H11NO2	HMDB00070
Amino acids and conjugates	Urine + Blood	5-Aminolevulinate	131.058	132.066	130.051	C5H9NO3	HMDB01149
Amino acids and conjugates	Urine + Blood	cis-4-Hydroxy-L-proline	131.058	132.066	130.051	C5H9NO3	HMDB06055
Amino acids and conjugates	Urine	N-Acetyl-L-alanine	131.058	132.066	130.051	C5H9NO3	HMDB00766
Amino acids and conjugates	Urine + Blood	trans-4-Hydroxy-L-proline	131.058	132.066	130.051	C5H9NO3	HMDB00725
Amino acids and conjugates	Urine + Blood	Creatine	131.069	132.077	130.062	C4H9N3O2	HMDB00064
Amino acids and conjugates	Blood	(3R)-beta-Leucine	131.095	132.102	130.087	C6H13NO2	HMDB03640
Amino acids and conjugates	Blood	L-Alloisoleucine	131.095	132.102	130.087	C6H13NO2	HMDB00557
Amino acids and conjugates	Urine + Blood	L-Isoleucine	131.095	132.102	130.087	C6H13NO2	HMDB00172
Amino acids and conjugates	Urine + Blood	L-Leucine	131.095	132.102	130.087	C6H13NO2	HMDB00687
Amino acids and conjugates	Urine	L-Norleucine	131.095	132.102	130.087	C6H13NO2	HMDB01645
Amino acids and conjugates	Urine + Blood	L-Asparagine	132.053	133.061	131.046	C4H8N2O3	HMDB00168
Amino acids and conjugates	Blood	D-Ornithine	132.09	133.097	131.083	C5H12N2O2	HMDB03374
Amino acids and conjugates	Urine + Blood	L-Ornithine	132.09	133.097	131.083	C5H12N2O2	HMDB00214
Amino acids and conjugates	Urine + Blood	D-Aspartate	133.038	134.045	132.03	C4H7NO4	HMDB06483
Amino acids and conjugates	Urine + Blood	L-Aspartate	133.038	134.045	132.03	C4H7NO4	HMDB00191
Amino acids and conjugates	Urine + Blood	L-Homocysteine	135.035	136.043	134.028	C4H9NO2S	HMDB00742
Amino acids and conjugates	Blood	Methylcysteine	135.035	136.043	134.028	C4H9NO2S	HMDB02108
Amino acids and conjugates	Blood	4-Trimethylammoniobutanoate	145.11	146.118	144.103	C7H15NO2	HMDB01161
Amino acids and conjugates	Urine + Blood	L-Glutamine	146.069	147.076	145.062	C5H10N2O3	HMDB00641
Amino acids and conjugates	Urine + Blood	L-Lysine	146.106	147.113	145.098	C6H14N2O2	HMDB00182
Amino acids and conjugates	Urine + Blood	D-Glutamate	147.053	148.06	146.046	C5H9NO4	HMDB03339
Amino acids and conjugates	Urine + Blood	L-Glutamate	147.053	148.06	146.046	C5H9NO4	HMDB00148
Amino acids and conjugates	Urine	N-Acetylserine	147.053	148.06	146.046	C5H9NO4	HMDB02931
Amino acids and conjugates	Urine	O-Acetyl-L-serine	147.053	148.06	146.046	C5H9NO4	HMDB03011
Amino acids and conjugates	Urine + Blood	L-Methionine	149.051	150.058	148.044	C5H11NO2S	HMDB00696
Amino acids and conjugates	Blood	3-Sulfino-L-alanine	153.01	154.017	152.002	C3H7NO4S	HMDB00996
Amino acids and conjugates	Urine + Blood	3-Hydroxyanthranilate	153.043	154.05	152.035	C7H7NO3	HMDB01476
Amino acids and conjugates	Urine + Blood	L-Histidine	155.069	156.077	154.062	C6H9N3O2	HMDB00177
Amino acids and conjugates	Urine + Blood	Orotate	156.017	157.024	155.01	C5H4N2O4	HMDB00226
Amino acids and conjugates	Urine + Blood	N6-Methyl-L-lysine	160.121	161.128	159.114	C7H16N2O2	HMDB02038
Amino acids and conjugates	Urine	Putreanine	160.121	161.128	159.114	C7H16N2O2	HMDB06078
Amino acids and conjugates	Urine + Blood	L-Carnitine	161.105	162.112	160.098	C7H15NO3	HMDB00062
Amino acids and conjugates	Urine + Blood	Procollagen 5-hydroxy-L-lysine	162.1	163.108	161.093	C6H14N2O3	HMDB00450
Amino acids and conjugates	Urine + Blood	Acetylcysteine	163.03	164.038	162.023	C5H9NO3S	HMDB01890
Amino acids and conjugates	Urine + Blood	L-Methionine S-oxide	165.046	166.053	164.039	C5H11NO3S	HMDB02005
Amino acids and conjugates	Urine + Blood	L-Phenylalanine	165.079	166.086	164.072	C9H11NO2	HMDB00159
Amino acids and conjugates	Urine + Blood	Nalpha-Methylhistidine	169.085	170.092	168.078	C7H11N3O2	HMDB00479
Amino acids and conjugates	Urine + Blood	N(pi)-Methyl-L-histidine	169.085	170.092	168.078	C7H11N3O2	HMDB00001
Amino acids and conjugates	Blood	Gabapentin	171.126	172.133	170.119	C9H17NO2	HMDB05015
Amino acids and conjugates	Blood	5-Guanidino-2-oxopentanoate	173.08	174.087	172.073	C6H11N3O3	HMDB04225
Amino acids and conjugates	Urine	N-Formimino-L-glutamate	174.064	175.071	173.057	C6H10N2O4	HMDB00854
Amino acids and conjugates	Urine + Blood	N-Acetylornithine	174.1	175.108	173.093	C7H14N2O3	HMDB03357
Amino acids and conjugates	Urine + Blood	L-Arginine	174.112	175.119	173.104	C6H14N4O2	HMDB00517
Amino acids and conjugates	Urine + Blood	N-Acetyl-L-aspartate	175.048	176.055	174.041	C6H9NO5	HMDB00812
Amino acids and conjugates	Urine + Blood	N-Amidino-L-aspartate	175.059	176.067	174.052	C5H9N3O4	HMDB03157
Amino acids and conjugates	Blood	Argininicacid	175.096	176.103	174.088	C6H13N3O3	HMDB03148
Amino acids and conjugates	Urine + Blood	L-Citrulline	175.096	176.103	174.088	C6H13N3O3	HMDB00904
Amino acids and conjugates	Urine	N-Formyl-L-methionine	177.046	178.053	176.039	C6H11NO3S	HMDB01015
Amino acids and conjugates	Urine	Tyrosinamide	180.09	181.097	179.083	C9H12N2O2	HMDB13319
Amino acids and conjugates	Urine + Blood	L-Tyrosine	181.074	182.081	180.067	C9H11NO3	HMDB00158
Amino acids and conjugates	Urine + Blood	O-Phospho-L-serine	185.009	186.016	184.002	C3H8NO6P	HMDB01721
Amino acids and conjugates	Urine	N6-Acetyl-L-lysine	188.116	189.123	187.109	C8H16N2O3	HMDB00206
Amino acids and conjugates	Urine + Blood	Homoarginine	188.127	189.135	187.12	C7H16N4O2	HMDB00670
Amino acids and conjugates	Urine	N6,N6,N6-Trimethyl-L-lysine	188.152	189.16	187.145	C9H20N2O2	HMDB01325
Amino acids and conjugates	Urine	Lanthionineketimine	189.01	190.017	188.002	C6H7NO4S	HMDB04823
Amino acids and conjugates	Urine + Blood	Kynurenate	189.043	190.05	188.035	C10H7NO3	HMDB00715
Amino acids and conjugates	Urine	N-Acetyl-L-glutamate	189.064	190.071	188.056	C7H11NO5	HMDB01138
Amino acids and conjugates	Urine + Blood	L-Homocitrulline	189.111	190.119	188.104	C7H15N3O3	HMDB00679
Amino acids and conjugates	Urine	LL-2,6-Diaminoheptanedioate	190.095	191.103	189.088	C7H14N2O4	HMDB01370
Amino acids and conjugates	Urine + Blood	4-Aminohippuricacid	194.069	195.076	193.062	C9H10N2O3	HMDB01867
Amino acids and conjugates	Urine + Blood	Selenomethionine	196.995	198.003	195.988	C5H11NO2Se	HMDB03966
Amino acids and conjugates	Blood	3,4-Dihydroxy-L-phenylalanine	197.069	198.076	196.062	C9H11NO4	HMDB00609
Amino acids and conjugates	Urine	L-Threonine O-3-phosphate	199.025	200.032	198.017	C4H10NO6P	HMDB11185
Amino acids and conjugates	Urine + Blood	S-Sulfo-L-cysteine	200.977	201.984	199.969	C3H7NO5S2	HMDB00731
Amino acids and conjugates	Urine + Blood	NG,NG-Dimethyl-L-arginine	202.143	203.15	201.136	C8H18N4O2	HMDB01539
Amino acids and conjugates	Urine + Blood	Symmetricdimethylarginine	202.143	203.15	201.136	C8H18N4O2	HMDB03334
Amino acids and conjugates	Urine	Cystathionineketimine	203.025	204.032	202.018	C7H9NO4S	HMDB02015
Amino acids and conjugates	Urine + Blood	L-Tryptophan	204.09	205.097	203.083	C11H12N2O2	HMDB00929
Amino acids and conjugates	Urine + Blood	L-Kynurenine	208.085	209.092	207.078	C10H12N2O3	HMDB00684
Amino acids and conjugates	Urine + Blood	3-Methoxytyrosine	211.084	212.092	210.077	C10H13NO4	HMDB01434
Amino acids and conjugates	Urine	Methyldopa anhydrous	211.084	212.092	210.077	C10H13NO4	HMDB11754
Amino acids and conjugates	Urine + Blood	3-Chlorotyrosine	215.035	216.042	214.028	C9H10ClNO3	HMDB01885
Amino acids and conjugates	Urine + Blood	N-acetyl-(L)-arginine	216.122	217.13	215.115	C8H16N4O3	HMDB04620
Amino acids and conjugates	Urine + Blood	5-Hydroxy-L-tryptophan	220.085	221.092	219.078	C11H12N2O3	HMDB00472
Amino acids and conjugates	Urine + Blood	N-Acetyl-L-tyrosine	223.084	224.092	222.077	C11H13NO4	HMDB00866
Amino acids and conjugates	Urine + Blood	3-Hydroxykynurenine	224.08	225.087	223.072	C10H12N2O4	HMDB00732
Amino acids and conjugates	Urine	3-Hydroxy-L-kynurenine	224.08	225.087	223.072	C10H12N2O4	HMDB11631
Amino acids and conjugates	Blood	3-Nitrotyrosine	226.059	227.066	225.052	C9H10N2O5	HMDB01904
Amino acids and conjugates	Urine + Blood	L-Cystine	240.024	241.031	239.017	C6H12N2O4S2	HMDB00192
Amino acids and conjugates	Urine + Blood	[FA (6:0)] O-hexanoyl-R-carnitine	259.178	260.186	258.171	C13H25NO4	HMDB00756
Amino acids and conjugates	Urine	Phosphotyrosine	261.04	262.048	260.033	C9H12NO6P	HMDB06049
Amino acids and conjugates	Urine + Blood	Homocystine	268.055	269.062	267.048	C8H16N2O4S2	HMDB00575
Amino acids and conjugates	Urine + Blood	L-Thyronine	273.1	274.107	272.093	C15H15NO4	HMDB00667
Amino acids and conjugates	Urine + Blood	N-Ribosylhistidine	287.112	288.119	286.104	C11H17N3O6	HMDB02089
Amino acids and conjugates	Urine + Blood	N-(L-Arginino)succinate	290.123	291.13	289.115	C10H18N4O6	HMDB00052
Amino acids and conjugates	Blood	Iodotyrosine	306.971	307.978	305.963	C9H10INO3	HMDB00021
Amino acids and conjugates	Urine + Blood	Procollagen 5-(D-galactosyloxy)-L-lysine	324.153	325.161	323.146	C12H24N2O8	HMDB00600
Amino acids and conjugates	Urine	N4-(Acetyl-beta-D-glucosaminyl)asparagine	335.133	336.14	334.126	C12H21N3O8	HMDB00489
Amino acids and conjugates	Blood	Selenocystine	335.913	336.92	334.905	C6H12N2O4Se2	HMDB04122
Amino acids and conjugates	Blood	Pentosidine	378.202	379.209	377.194	C17H26N6O4	HMDB03933
Amino acids and conjugates	Blood	S-Adenosyl-L-homocysteine	384.122	385.129	383.114	C14H20N6O5S	HMDB00939
Amino acids and conjugates	Urine + Blood	S-Adenosyl-L-methionine	398.137	399.145	397.13	C15H23N6O5S	HMDB01185
Amino acids and conjugates	Urine + Blood	Deoxypyridinoline	412.196	413.203	411.189	C18H28N4O7	HMDB00569
Amino acids and conjugates	Urine + Blood	Pyridinoline	428.191	429.198	427.183	C18H28N4O8	HMDB00851
Amino acids and conjugates	Urine + Blood	3-5-Diiodo-L-tyrosine	432.867	433.874	431.86	C9H9I2NO3	HMDB03474
Amino acids and conjugates	Urine + Blood	3-5-Diiodothyronine	524.893	525.901	523.886	C15H13I2NO4	HMDB00582
Amino acids and conjugates	Urine + Blood	Liothyronine	650.79	651.797	649.783	C15H12I3NO4	HMDB00265
Bile acids	Urine	HeptacarboxylporphyrinI	786.238	787.246	785.231	C39H38N4O14	HMDB00737
Carbohydrates and conjugates	Urine + Blood	D-Threitol	122.058	123.065	121.051	C4H10O4	HMDB04136
Carbohydrates and conjugates	Urine	Deoxyribonolactone	132.042	133.05	131.035	C5H8O4	HMDB01900
Carbohydrates and conjugates	Urine + Blood	D-Ribose	150.053	151.06	149.046	C5H10O5	HMDB00283
Carbohydrates and conjugates	Urine + Blood	D-Xylose	150.053	151.06	149.046	C5H10O5	HMDB00098
Carbohydrates and conjugates	Urine + Blood	D-Xylulose	150.053	151.06	149.046	C5H10O5	HMDB01644
Carbohydrates and conjugates	Urine + Blood	L-Arabinose	150.053	151.06	149.046	C5H10O5	HMDB00646
Carbohydrates and conjugates	Urine + Blood	L-Xylulose	150.053	151.06	149.046	C5H10O5	HMDB00751
Carbohydrates and conjugates	Urine + Blood	D-Arabitol	152.068	153.076	151.061	C5H12O5	HMDB00568
Carbohydrates and conjugates	Urine + Blood	L-Arabitol	152.068	153.076	151.061	C5H12O5	HMDB01851
Carbohydrates and conjugates	Urine + Blood	Ribitol	152.068	153.076	151.061	C5H12O5	HMDB00508
Carbohydrates and conjugates	Urine + Blood	Xylitol	152.068	153.076	151.061	C5H12O5	HMDB02917
Carbohydrates and conjugates	Urine	Glucosan	162.053	163.06	161.046	C6H10O5	HMDB00640
Carbohydrates and conjugates	Blood	1,5-Anhydro-D-glucitol	164.068	165.076	163.061	C6H12O5	HMDB02712
Carbohydrates and conjugates	Urine + Blood	6-Deoxy-L-galactose	164.068	165.076	163.061	C6H12O5	HMDB00174
Carbohydrates and conjugates	Blood	L-Rhamnulose	164.068	165.076	163.061	C6H12O5	HMDB10207
Carbohydrates and conjugates	Urine + Blood	L-Dehydroascorbate	174.016	175.024	173.009	C6H6O6	HMDB01264
Carbohydrates and conjugates	Urine + Blood	Ascorbate	176.032	177.039	175.025	C6H8O6	HMDB00044
Carbohydrates and conjugates	Blood	D-Glucono-1,5-lactone	178.048	179.055	177.04	C6H10O6	HMDB00150
Carbohydrates and conjugates	Blood	L-Gulono-1,4-lactone	178.048	179.055	177.04	C6H10O6	HMDB03466
Carbohydrates and conjugates	Urine + Blood	D-Glucosamine	179.079	180.087	178.072	C6H13NO5	HMDB01514
Carbohydrates and conjugates	Blood	Fructosamine	179.079	180.087	178.072	C6H13NO5	HMDB02030
Carbohydrates and conjugates	Urine + Blood	D-Fructose	180.063	181.071	179.056	C6H12O6	HMDB00660
Carbohydrates and conjugates	Urine + Blood	D-Galactose	180.063	181.071	179.056	C6H12O6	HMDB00143
Carbohydrates and conjugates	Urine + Blood	D-Glucose	180.063	181.071	179.056	C6H12O6	HMDB00122
Carbohydrates and conjugates	Urine + Blood	D-Mannose	180.063	181.071	179.056	C6H12O6	HMDB00169
Carbohydrates and conjugates	Urine	L-Sorbose	180.063	181.071	179.056	C6H12O6	HMDB01266
Carbohydrates and conjugates	Urine + Blood	myo-Inositol	180.063	181.071	179.056	C6H12O6	HMDB00211
Carbohydrates and conjugates	Urine + Blood	scyllo-Inositol	180.063	181.071	179.056	C6H12O6	HMDB06088
Carbohydrates and conjugates	Urine + Blood	D-Sorbitol	182.079	183.086	181.072	C6H14O6	HMDB00247
Carbohydrates and conjugates	Urine + Blood	Galactitol	182.079	183.086	181.072	C6H14O6	HMDB00107
Carbohydrates and conjugates	Urine + Blood	Mannitol	182.079	183.086	181.072	C6H14O6	HMDB00765
Carbohydrates and conjugates	Urine	Galacturonic acid	194.043	195.05	193.035	C6H10O7	HMDB03402
Carbohydrates and conjugates	Urine	N-Acetyl-D-glucosamine	221.09	222.097	220.083	C8H15NO6	HMDB00215
Carbohydrates and conjugates	Urine + Blood	Ethylglucuronide	222.074	223.081	221.067	C8H14O7	HMDB10325
Carbohydrates and conjugates	Blood	D-Ribose 5-phosphate	230.019	231.026	229.012	C5H11O8P	HMDB01548
Carbohydrates and conjugates	Blood	D-Ribulose 5-phosphate	230.019	231.026	229.012	C5H11O8P	HMDB00618
Carbohydrates and conjugates	Blood	alpha-D-Galactose 1-phosphate	260.03	261.037	259.022	C6H13O9P	HMDB00645
Carbohydrates and conjugates	Blood	D-Fructose 6-phosphate	260.03	261.037	259.022	C6H13O9P	HMDB00124
Carbohydrates and conjugates	Blood	D-Glucose 6-phosphate	260.03	261.037	259.022	C6H13O9P	HMDB01401
Carbohydrates and conjugates	Blood	Sorbitol 6-phosphate	262.045	263.053	261.038	C6H15O9P	HMDB05831
Carbohydrates and conjugates	Urine + Blood	Neuraminic acid	267.095	268.103	266.088	C9H17NO8	HMDB00830
Carbohydrates and conjugates	Blood	Sedoheptulose 7-phosphate	290.04	291.048	289.033	C7H15O10P	HMDB01068
Carbohydrates and conjugates	Urine	N-Acetyl-D-glucosamine 6-sulfate	301.047	302.054	300.039	C8H15NO9S	HMDB00814
Carbohydrates and conjugates	Urine + Blood	N-Acetylneuraminate	309.106	310.113	308.099	C11H19NO9	HMDB00230
Carbohydrates and conjugates	Urine + Blood	Acetaminophenglucuronide	327.095	328.103	326.088	C14H17NO8	HMDB10316
Carbohydrates and conjugates	Blood	alpha-D-Glucose 1,6-bisphosphate	339.996	341.003	338.989	C6H14O12P2	HMDB03514
Carbohydrates and conjugates	Blood	D-Fructose 1,6-bisphosphate	339.996	341.003	338.989	C6H14O12P2	HMDB01058
Carbohydrates and conjugates	Blood	Isomaltose	342.116	343.123	341.109	C12H22O11	HMDB02923
Carbohydrates and conjugates	Blood	Kojibiose	342.116	343.123	341.109	C12H22O11	HMDB11742
Carbohydrates and conjugates	Urine	Lactose	342.116	343.123	341.109	C12H22O11	HMDB00186
Carbohydrates and conjugates	Blood	Lactulose	342.116	343.123	341.109	C12H22O11	HMDB00740
Carbohydrates and conjugates	Urine + Blood	Maltose	342.116	343.123	341.109	C12H22O11	HMDB00163
Carbohydrates and conjugates	Urine	Melibiose	342.116	343.123	341.109	C12H22O11	HMDB00048
Carbohydrates and conjugates	Urine + Blood	Sucrose	342.116	343.123	341.109	C12H22O11	HMDB00258
Carbohydrates and conjugates	Blood	Turanose	342.116	343.123	341.109	C12H22O11	HMDB11740
Carbohydrates and conjugates	Urine	3-Methoxy-4-hydroxyphenylglycolglucuronide	360.106	361.113	359.098	C15H20O10	HMDB00496
Carbohydrates and conjugates	Blood	Galactinoldihydrate	378.137	379.145	377.13	C12H26O13	HMDB11739
Carbohydrates and conjugates	Blood	Ibuprofenacylglucuronide	382.163	383.17	381.156	C19H26O8	HMDB10343
Carbohydrates and conjugates	Blood	5-Phospho-alpha-D-ribose 1-diphosphate	389.952	390.959	388.945	C5H13O14P3	HMDB00280
Carbohydrates and conjugates	Urine	1-Hydroxypyrene glucuronide	394.105	395.113	393.098	C22H18O7	HMDB59759
Carbohydrates and conjugates	Blood	Hyaluronicacid	425.153	426.161	424.146	C16H27NO12	HMDB02061
Carbohydrates and conjugates	Blood	Chondroitinsulfate	463.063	464.07	462.056	C13H21NO15S	HMDB00580
Carbohydrates and conjugates	Urine	Dehydroepiandrosterone3-glucuronide	464.241	465.248	463.234	C25H36O8	HMDB10348
Carbohydrates and conjugates	Urine	5-alpha-Dihydrotestosteroneglucuronide	466.257	467.264	465.249	C25H38O8	HMDB06203
Carbohydrates and conjugates	Urine	Glucosylgalactosylhydroxylysine	486.206	487.213	485.199	C18H34N2O13	HMDB00585
Carbohydrates and conjugates	Blood	Maltotriose	504.169	505.176	503.162	C18H32O16	HMDB01262
Carbohydrates and conjugates	Blood	Raffinose	504.169	505.176	503.162	C18H32O16	HMDB03213
Carbohydrates and conjugates	Blood	UDP-glucose	566.055	567.062	565.048	C15H24N2O17P2	HMDB00286
Carbohydrates and conjugates	Blood	Heparansulfate	636.992	638	635.985	C14H23NO21S3	HMDB00693
Carbohydrates and conjugates	Urine + Blood	myo-Inositol hexakisphosphate	659.861	660.869	658.854	C6H18O24P6	HMDB03502
Carbohydrates and conjugates	Blood	Glycogen	666.222	667.229	665.215	C24H42O21	HMDB00757
Carbohydrates and conjugates	Blood	Maltotetraose	666.222	667.229	665.215	C24H42O21	HMDB01296
Carbohydrates and conjugates	Blood	Hyaluronan	776.233	777.241	775.226	C28H44N2O23	HMDB10366
Endogenous glucuronides	Urine	Dopamineglucuronide	329.111	330.118	328.104	C14H19NO8	HMDB10329
Fatty Acids and conjugates	Urine + Blood	Hexanoic acid	116.084	117.091	115.076	C6H12O2	HMDB00535
Fatty Acids and conjugates	Urine + Blood	[FA (8:0)] octanoic acid	144.115	145.122	143.108	C8H16O2	HMDB00482
Fatty Acids and conjugates	Urine	[FA trihydroxy(2:0)] 9S,11,15S-trihydroxy-2,3-dinor-thromboxa-5Z,13E-dien-1-oic acid	342.204	343.212	341.197	C18H30O6	HMDB02904
Fatty Acids and conjugates	Urine + Blood	2-3-Dinor-6-keto-prostaglandinF1a	342.204	343.212	341.197	C18H30O6	HMDB02277
Fatty Acids and conjugates	Blood	Prostaglandin D3	350.209	351.217	349.202	C20H30O5	HMDB03034
Fatty Acids and conjugates	Blood	Prostaglandin E3	350.209	351.217	349.202	C20H30O5	HMDB02664
Fatty Acids and conjugates	Blood	ResolvinE1	350.209	351.217	349.202	C20H30O5	HMDB10410
Fatty Acids and conjugates	Urine + Blood	[FA trihydroxy(20:4)] 5S,12R,20-trihydroxy-6Z,8E,10E,14Z-eicosatetraenoic acid	352.225	353.232	351.218	C20H32O5	HMDB01509
Fatty Acids and conjugates	Urine + Blood	[FA trihydroxy(2:0)] 9S,11R,15S-trihydroxy-5Z,13E-prostadienoic acid	354.241	355.248	353.233	C20H34O5	HMDB01139
Fatty Acids and conjugates	Blood	[FA trihydroxy(2:0)] 9S,11R,15S-trihydroxy-5Z,13E-prostadienoic acid-cyclo[8S,12R]	354.241	355.248	353.233	C20H34O5	HMDB05083
Fatty Acids and conjugates	Blood	11-epi-Prostaglandin F2alpha	354.241	355.248	353.233	C20H34O5	HMDB10199
Fatty Acids and conjugates	Blood	Prostaglandin F1alpha	356.256	357.264	355.249	C20H36O5	HMDB02685
Fatty Acids and conjugates	Urine + Blood	[FA hydroxy(20:4/2:0)] 5S,12R-dihydroxy-6Z,8E,10E,14Z-eicosatetraene-1,20-dioic acid	366.204	367.212	365.197	C20H30O6	HMDB06059
Fatty Acids and conjugates	Urine + Blood	[FA hydroxy,oxo(2:0)] 9S,15S-dihydroxy-11-oxo-thromboxa-5Z,13E-dien-1-oic acid	368.22	369.227	367.213	C20H32O6	HMDB04242
Fatty Acids and conjugates	Blood	ThromboxaneB3	368.22	369.227	367.213	C20H32O6	HMDB05099
Fatty Acids and conjugates	Urine + Blood	[FA oxo,trihydrox] 6-oxo-9S,11R,15S-trihydroxy-13E-prostenoic acid	370.236	371.243	369.228	C20H34O6	HMDB02886
Fatty Acids and conjugates	Urine + Blood	Thromboxane B2	370.236	371.243	369.228	C20H34O6	HMDB03252
Fatty Acids and conjugates	Urine + Blood	Leukotriene E4	439.239	440.247	438.232	C23H37NO5S	HMDB02200
Fatty Acids and conjugates	Blood	Leukotriene D4	496.261	497.268	495.253	C25H40N2O6S	HMDB03080
Fatty Acids and conjugates	Blood	[FA hydroxy(20:4)] 5S-hydroxy-6R-(S-glutamylcysteinyl)-7E,9E,11Z,14Z-eicosatetraenoic acid	568.282	569.289	567.275	C28H44N2O8S	HMDB06465
Fatty Acids and conjugates	Blood	[FA hydroxy(20:4)] 5S-hydroxy-6R-(S-glutathionyl)-7E,9E,11E14Z-eicosatetraenoic acid	625.303	626.311	624.296	C30H47N3O9S	HMDB05095
Fatty Acids and conjugates	Blood	Leukotriene C4	625.303	626.311	624.296	C30H47N3O9S	HMDB01198
Imidazoles and derivatives	Urine	Imidazole	68.0375	69.0447	67.0302	C3H4N2	HMDB01525
Imidazoles and derivatives	Blood	Imidazolone	84.0324	85.0396	83.0251	C3H4N2O	HMDB04363
Imidazoles and derivatives	Urine + Blood	1H-Imidazole-4-ethanamine	111.08	112.087	110.072	C5H9N3	HMDB00870
Imidazoles and derivatives	Urine + Blood	Creatinine	113.059	114.066	112.052	C4H7N3O	HMDB00562
Imidazoles and derivatives	Urine	N-Methylhydantoin	114.043	115.05	113.036	C4H6N2O2	HMDB03646
Imidazoles and derivatives	Urine + Blood	3-Methylhistamine	125.095	126.103	124.088	C6H11N3	HMDB01861
Imidazoles and derivatives	Urine + Blood	N-Methylhistamine	125.095	126.103	124.088	C6H11N3	HMDB00898
Imidazoles and derivatives	Urine + Blood	Imidazole-4-acetate	126.043	127.05	125.036	C5H6N2O2	HMDB02024
Imidazoles and derivatives	Urine + Blood	5-Amino-4-imidazolecarboxyamide	126.054	127.061	125.047	C4H6N4O	HMDB03192
Imidazoles and derivatives	Urine + Blood	Urocanate	138.043	139.05	137.036	C6H6N2O2	HMDB00301
Imidazoles and derivatives	Urine + Blood	Methylimidazoleacetic acid	140.059	141.066	139.051	C6H8N2O2	HMDB02820
Imidazoles and derivatives	Urine + Blood	Pi-Methylimidazoleaceticacid	140.059	141.066	139.051	C6H8N2O2	HMDB04988
Imidazoles and derivatives	Urine	Imidazole lactate	156.053	157.061	155.046	C6H8N2O3	HMDB02320
Imidazoles and derivatives	Urine + Blood	Allantoin	158.044	159.051	157.037	C4H6N4O3	HMDB00462
Imidazoles and derivatives	Urine	Methylbisnorbiotinylketone	214.078	215.085	213.07	C9H14N2O2S	HMDB04822
Imidazoles and derivatives	Urine + Blood	Bisnorbiotin	216.057	217.064	215.05	C8H12N2O3S	HMDB04821
Imidazoles and derivatives	Urine + Blood	Biotin	244.088	245.095	243.081	C10H16N2O3S	HMDB00030
Imidazoles and derivatives	Urine	Biotinsulfone	276.078	277.085	275.071	C10H16N2O5S	HMDB04818
Imidazoles and derivatives	Urine	1-(5'-Phosphoribosyl)-5-amino-4-(N-succinocarboxamide)-imidazole	454.074	455.081	453.066	C13H19N4O12P	HMDB00797
Indoles and derivatives	Urine	Tryptamine	160.1	161.107	159.093	C10H12N2	HMDB00303
Indoles and derivatives	Urine	N-Methyltryptamine	174.116	175.123	173.108	C11H14N2	HMDB04370
Indoles and derivatives	Urine + Blood	Indole-3-acetate	175.063	176.071	174.056	C10H9NO2	HMDB00197
Indoles and derivatives	Urine + Blood	3-(2-Aminoethyl)-1H-indol-5-ol	176.095	177.102	175.088	C10H12N2O	HMDB00259
Indoles and derivatives	Blood	5-Hydroxytryptophol	177.079	178.086	176.072	C10H11NO2	HMDB01855
Indoles and derivatives	Urine	N,N-Dimethyltryptamine	188.131	189.139	187.124	C12H16N2	HMDB05973
Indoles and derivatives	Blood	3-Indolepropionicacid	189.079	190.086	188.072	C11H11NO2	HMDB02302
Indoles and derivatives	Urine	5-Methoxytryptamine	190.111	191.118	189.103	C11H14N2O	HMDB04095
Indoles and derivatives	Urine + Blood	5-Hydroxyindoleacetate	191.058	192.066	190.051	C10H9NO3	HMDB00763
Indoles and derivatives	Blood	5-Methoxytryptophol	191.095	192.102	190.087	C11H13NO2	HMDB01896
Indoles and derivatives	Urine	L-Tryptophanamide	203.106	204.113	202.099	C11H13N3O	HMDB13318
Indoles and derivatives	Urine + Blood	Indolelactate	205.074	206.081	204.067	C11H11NO3	HMDB00671
Indoles and derivatives	Urine + Blood	Indoxylsulfate	213.01	214.017	212.002	C8H7NO4S	HMDB00682
Indoles and derivatives	Urine + Blood	5-Methoxy-N,N-dimethyltryptamine	218.142	219.149	217.135	C13H18N2O	HMDB02004
Indoles and derivatives	Urine + Blood	Melatonin	232.121	233.128	231.114	C13H16N2O2	HMDB01389
Indoles and derivatives	Blood	6-Hydroxymelatonin	248.116	249.123	247.109	C13H16N2O3	HMDB04081
Indoles and derivatives	Blood	Melanin	318.064	319.071	317.057	C18H10N2O4	HMDB04068
Miscelaneous	Urine + Blood	Sulfonylbismethane	94.0088	95.0161	93.0016	C2H6O2S	HMDB04983
Miscelaneous	Blood	Allylisothiocyanate	99.0143	100.022	98.007	C4H5NS	HMDB05843
Miscelaneous	Urine	allopurinol	136.039	137.046	135.031	C5H4N4O	HMDB14581
Miscelaneous	Urine	Dimethylarsinate	137.966	138.973	136.959	C2H7AsO2	HMDB11625
Miscelaneous	Urine + Blood	Acetaminophen	151.063	152.071	150.056	C8H9NO2	HMDB01859
Miscelaneous	Urine	Diethylphosphoric acid	154.04	155.047	153.032	C4H11O4P	HMDB12209
Miscelaneous	Blood	[PR] 1,8-Cineol	154.136	155.143	153.128	C10H18O	HMDB04472
Miscelaneous	Urine	Umbelliferone	162.032	163.039	161.024	C9H6O3	HMDB29865
Miscelaneous	Blood	3-Methylsulfinylpropylisothiocyanate	163.013	164.02	162.005	C5H9NOS2	HMDB06095
Miscelaneous	Urine	1,3,5-Trimethoxybenzene	168.079	169.086	167.071	C9H12O3	HMDB59963
Miscelaneous	Urine + Blood	Toluene-4-sulfonate	172.019	173.027	171.012	C7H8O3S	HMDB11635
Miscelaneous	Blood	Sulforaphane	177.028	178.035	176.021	C6H11NOS2	HMDB05792
Miscelaneous	Blood	Ecgonine methyl ester	199.121	200.128	198.114	C10H17NO3	HMDB06406
Miscelaneous	Urine	Paracetamol sulfate	231.02	232.027	230.013	C8H9NO5S	HMDB59911
Miscelaneous	Urine	Procaine	236.152	237.16	235.145	C13H20N2O2	HMDB14859
Miscelaneous	Blood	ubiquinone-1	250.121	251.128	249.113	C14H18O4	HMDB02012
Miscelaneous	Urine + Blood	Daidzein	254.058	255.065	253.051	C15H10O4	HMDB03312
Miscelaneous	Urine	Dihydrodaidzein	256.074	257.081	255.066	C15H12O4	HMDB05760
Miscelaneous	Urine	Propranolol	259.157	260.165	258.15	C16H21NO2	HMDB01849
Miscelaneous	Blood	Atenolol	266.163	267.17	265.156	C14H22N2O3	HMDB01924
Miscelaneous	Blood	Metoprolol	267.183	268.191	266.176	C15H25NO3	HMDB01932
Miscelaneous	Urine + Blood	Coumestrol	268.037	269.044	267.03	C15H8O5	HMDB02326
Miscelaneous	Urine	Formononetin	268.074	269.081	267.066	C16H12O4	HMDB05808
Miscelaneous	Urine + Blood	[Fv] Naringenin	272.068	273.076	271.061	C15H12O5	HMDB02670
Miscelaneous	Urine	Dihydrogenistein	272.068	273.076	271.061	C15H12O5	HMDB05897
Miscelaneous	Urine + Blood	Glycitein	284.068	285.076	283.061	C16H12O5	HMDB05781
Miscelaneous	Urine + Blood	[Fv] Kaempferol	286.048	287.055	285.04	C15H10O6	HMDB05801
Miscelaneous	Urine + Blood	(+)-Catechin	290.079	291.086	289.072	C15H14O6	HMDB02780
Miscelaneous	Urine + Blood	[Fv] Epicatechin	290.079	291.086	289.072	C15H14O6	HMDB01871
Miscelaneous	Blood	Hydrochlorothiazide	296.964	297.972	295.957	C7H8ClN3O4S2	HMDB01928
Miscelaneous	Blood	Codeine	299.152	300.159	298.145	C18H21NO3	HMDB04995
Miscelaneous	Urine + Blood	Quercetin	302.043	303.05	301.035	C15H10O7	HMDB05794
Miscelaneous	Urine + Blood	Hesperetin	302.079	303.086	301.072	C16H14O6	HMDB05782
Miscelaneous	Blood	Scopolamine	303.147	304.154	302.14	C17H21NO4	HMDB03573
Miscelaneous	Blood	Aflatoxin B1	312.063	313.071	311.056	C17H12O6	HMDB06552
Miscelaneous	Blood	Ranitidine	314.141	315.149	313.134	C13H22N4O3S	HMDB01930
Miscelaneous	Urine + Blood	Isorhamnetin	316.058	317.066	315.051	C16H12O7	HMDB02655
Miscelaneous	Blood	Myricetin	318.038	319.045	317.03	C15H10O8	HMDB02755
Miscelaneous	Blood	Berberine	335.116	336.123	334.108	C20H18NO4	HMDB03409
Miscelaneous	Blood	Topiramate	339.099	340.106	338.092	C12H21NO8S	HMDB05034
Miscelaneous	Blood	3-Hydroxyquinine	340.179	341.186	339.171	C20H24N2O3	HMDB01091
Miscelaneous	Blood	Omeprazole	345.115	346.122	344.107	C17H19N3O3S	HMDB01913
Miscelaneous	Blood	Levofloxacin	361.144	362.151	360.137	C18H20FN3O4	HMDB01929
Miscelaneous	Blood	Pantoprazole	383.075	384.082	382.068	C16H15F2N3O4S	HMDB05017
Miscelaneous	Blood	Quetiapine	383.167	384.174	382.159	C21H25N3O2S	HMDB05021
Miscelaneous	Blood	Pepstatin	685.463	686.47	684.455	C34H63N5O9	HMDB05007
Nucleosides and conjugates	Urine + Blood	Cytosine	111.043	112.051	110.036	C4H5N3O	HMDB00630
Nucleosides and conjugates	Urine + Blood	Uracil	112.027	113.035	111.02	C4H4N2O2	HMDB00300
Nucleosides and conjugates	Urine + Blood	5,6-Dihydrouracil	114.043	115.05	113.036	C4H6N2O2	HMDB00076
Nucleosides and conjugates	Urine + Blood	Thymine	126.043	127.05	125.036	C5H6N2O2	HMDB00262
Nucleosides and conjugates	Urine	5,6-Dihydrothymine	128.059	129.066	127.051	C5H8N2O2	HMDB00079
Nucleosides and conjugates	Urine + Blood	Adenine	135.054	136.062	134.047	C5H5N5	HMDB00034
Nucleosides and conjugates	Urine + Blood	Hypoxanthine	136.039	137.046	135.031	C5H4N4O	HMDB00157
Nucleosides and conjugates	Urine + Blood	5-Hydroxymethyluracil	142.038	143.045	141.031	C5H6N2O3	HMDB00469
Nucleosides and conjugates	Urine	1-Methyladenine	149.07	150.077	148.063	C6H7N5	HMDB11599
Nucleosides and conjugates	Urine	3-Methyladenine	149.07	150.077	148.063	C6H7N5	HMDB11600
Nucleosides and conjugates	Urine	2-Hydroxyadenine	151.049	152.057	150.042	C5H5N5O	HMDB00403
Nucleosides and conjugates	Urine	Guanine	151.049	152.057	150.042	C5H5N5O	HMDB00132
Nucleosides and conjugates	Urine + Blood	Alloxanthine	152.033	153.041	151.026	C5H4N4O2	HMDB00786
Nucleosides and conjugates	Urine + Blood	Xanthine	152.033	153.041	151.026	C5H4N4O2	HMDB00292
Nucleosides and conjugates	Blood	7-Methylguanine	165.065	166.072	164.058	C6H7N5O	HMDB00897
Nucleosides and conjugates	Urine	N2-Methylguanine	165.065	166.072	164.058	C6H7N5O	HMDB06040
Nucleosides and conjugates	Urine	1-Methylxanthine	166.049	167.056	165.042	C6H6N4O2	HMDB10738
Nucleosides and conjugates	Urine	3-Methylxanthine	166.049	167.056	165.042	C6H6N4O2	HMDB01886
Nucleosides and conjugates	Urine	7-Methylxanthine	166.049	167.056	165.042	C6H6N4O2	HMDB01991
Nucleosides and conjugates	Blood	8-Hydroxyguanine	167.044	168.052	166.037	C5H5N5O2	HMDB02032
Nucleosides and conjugates	Urine + Blood	Urate	168.028	169.036	167.021	C5H4N4O3	HMDB00289
Nucleosides and conjugates	Urine + Blood	1,7-Dimethylxanthine	180.065	181.072	179.057	C7H8N4O2	HMDB01860
Nucleosides and conjugates	Urine + Blood	Theobromine	180.065	181.072	179.057	C7H8N4O2	HMDB02825
Nucleosides and conjugates	Urine + Blood	Theophylline	180.065	181.072	179.057	C7H8N4O2	HMDB01889
Nucleosides and conjugates	Urine	8-Hydroxy-7-methylguanine	181.06	182.067	180.053	C6H7N5O2	HMDB06037
Nucleosides and conjugates	Urine	1-Methyluric acid	182.044	183.051	181.037	C6H6N4O3	HMDB03099
Nucleosides and conjugates	Urine + Blood	Caffeine	194.08	195.088	193.073	C8H10N4O2	HMDB01847
Nucleosides and conjugates	Urine	1-3-Dimethyluricacid	196.06	197.067	195.052	C7H8N4O3	HMDB01857
Nucleosides and conjugates	Urine	1-7-Dimethyluricacid	196.06	197.067	195.052	C7H8N4O3	HMDB11103
Nucleosides and conjugates	Urine	5-Acetylamino-6-amino-3-methyluracil	198.075	199.083	197.068	C7H10N4O3	HMDB04400
Nucleosides and conjugates	Urine	6-amino-5[N-methylformylamino]-1-methyluracil	198.075	199.083	197.068	C7H10N4O3	HMDB59771
Nucleosides and conjugates	Urine	1,3,7-Trimethyluric acid	210.075	211.083	209.068	C8H10N4O3	HMDB02123
Nucleosides and conjugates	Urine	5-Acetylamino-6-formylamino-3-methyluracil	226.07	227.077	225.063	C8H10N4O4	HMDB11105
Nucleosides and conjugates	Urine + Blood	Deoxycytidine	227.091	228.098	226.083	C9H13N3O4	HMDB00014
Nucleosides and conjugates	Urine + Blood	Deoxyuridine	228.075	229.082	227.067	C9H12N2O5	HMDB00012
Nucleosides and conjugates	Urine + Blood	Thymidine	242.09	243.098	241.083	C10H14N2O5	HMDB00273
Nucleosides and conjugates	Urine + Blood	Cytidine	243.086	244.093	242.078	C9H13N3O5	HMDB00089
Nucleosides and conjugates	Urine + Blood	Pseudouridine	244.07	245.077	243.062	C9H12N2O6	HMDB00767
Nucleosides and conjugates	Urine + Blood	Uridine	244.07	245.077	243.062	C9H12N2O6	HMDB00296
Nucleosides and conjugates	Urine	5-6-Dihydrouridine	246.085	247.092	245.078	C9H14N2O6	HMDB00497
Nucleosides and conjugates	Urine	5'-Deoxyadenosine	251.102	252.109	250.095	C10H13N5O3	HMDB01983
Nucleosides and conjugates	Urine	Deoxyadenosine	251.102	252.109	250.095	C10H13N5O3	HMDB00101
Nucleosides and conjugates	Urine	Deoxyinosine	252.086	253.093	251.079	C10H12N4O4	HMDB00071
Nucleosides and conjugates	Urine	5-Methylcytidine	257.101	258.108	256.094	C10H15N3O5	HMDB00982
Nucleosides and conjugates	Urine	3-Methyluridine	258.085	259.092	257.078	C10H14N2O6	HMDB04813
Nucleosides and conjugates	Urine + Blood	Ribothymidine	258.085	259.092	257.078	C10H14N2O6	HMDB00884
Nucleosides and conjugates	Urine + Blood	Thiamin	264.104	265.112	263.097	C12H17N4OS	HMDB00235
Nucleosides and conjugates	Urine + Blood	Adenosine	267.097	268.104	266.089	C10H13N5O4	HMDB00050
Nucleosides and conjugates	Urine + Blood	Deoxyguanosine	267.097	268.104	266.089	C10H13N5O4	HMDB00085
Nucleosides and conjugates	Blood	Allopurinolriboside	268.081	269.088	267.073	C10H12N4O5	HMDB00481
Nucleosides and conjugates	Blood	Arabinosylhypoxanthine	268.081	269.088	267.073	C10H12N4O5	HMDB03040
Nucleosides and conjugates	Urine + Blood	Inosine	268.081	269.088	267.073	C10H12N4O5	HMDB00195
Nucleosides and conjugates	Urine	FAPy-adenine	281.08	282.087	280.073	C15H11N3O3	HMDB04816
Nucleosides and conjugates	Urine + Blood	1-Methyladenosine	281.112	282.12	280.105	C11H15N5O4	HMDB03331
Nucleosides and conjugates	Urine + Blood	1-Methylinosine	282.096	283.104	281.089	C11H14N4O5	HMDB02721
Nucleosides and conjugates	Urine + Blood	8-Hydroxy-deoxyguanosine	283.092	284.099	282.084	C10H13N5O5	HMDB03333
Nucleosides and conjugates	Urine + Blood	Guanosine	283.092	284.099	282.084	C10H13N5O5	HMDB00133
Nucleosides and conjugates	Urine + Blood	Xanthosine	284.076	285.083	283.068	C10H12N4O6	HMDB00299
Nucleosides and conjugates	Urine + Blood	Orotidine	288.059	289.067	287.052	C10H12N2O8	HMDB00788
Nucleosides and conjugates	Urine	5'-Methylthioadenosine	297.09	298.097	296.082	C11H15N5O3S	HMDB01173
Nucleosides and conjugates	Urine + Blood	1-methylguanosine	297.107	298.115	296.1	C11H15N5O5	HMDB01563
Nucleosides and conjugates	Blood	8-Hydroxyguanosine	299.087	300.094	298.079	C10H13N5O6	HMDB02044
Nucleosides and conjugates	Urine + Blood	N2-N2-Dimethylguanosine	311.123	312.13	310.116	C12H17N5O5	HMDB04824
Nucleosides and conjugates	Blood	UMP	324.036	325.043	323.029	C9H13N2O9P	HMDB00288
Nucleosides and conjugates	Blood	2',3'-Cyclic AMP	329.053	330.06	328.045	C10H12N5O6P	HMDB11616
Nucleosides and conjugates	Urine + Blood	3',5'-Cyclic AMP	329.053	330.06	328.045	C10H12N5O6P	HMDB00058
Nucleosides and conjugates	Blood	3',5'-Cyclic GMP	345.047	346.055	344.04	C10H12N5O7P	HMDB01314
Nucleosides and conjugates	Blood	AMP	347.063	348.07	346.056	C10H14N5O7P	HMDB00045
Nucleosides and conjugates	Blood	IMP	348.047	349.054	347.04	C10H13N4O8P	HMDB00175
Nucleosides and conjugates	Blood	GMP	363.058	364.065	362.051	C10H14N5O8P	HMDB01397
Nucleosides and conjugates	Urine + Blood	Succinyladenosine	383.108	384.115	382.1	C14H17N5O8	HMDB00912
Nucleosides and conjugates	Blood	dUDP	388.007	389.015	387	C9H14N2O11P2	HMDB01000
Nucleosides and conjugates	Blood	CDP	403.018	404.025	402.011	C9H15N3O11P2	HMDB01546
Nucleosides and conjugates	Blood	UDP	404.002	405.009	402.995	C9H14N2O12P2	HMDB00295
Nucleosides and conjugates	Blood	Thiamin diphosphate	424.037	425.044	423.03	C12H19N4O7P2S	HMDB01372
Nucleosides and conjugates	Urine + Blood	ADP	427.029	428.037	426.022	C10H15N5O10P2	HMDB01341
Nucleosides and conjugates	Blood	GDP	443.024	444.032	442.017	C10H15N5O11P2	HMDB01201
Nucleosides and conjugates	Blood	dCTP	466.99	467.997	465.982	C9H16N3O13P3	HMDB00998
Nucleosides and conjugates	Blood	ATP	506.996	508.003	505.988	C10H16N5O13P3	HMDB00538
Nucleosides and conjugates	Blood	GTP	522.991	523.998	521.983	C10H16N5O14P3	HMDB01273
Nucleosides and conjugates	Blood	NAD+	663.109	664.116	662.102	C21H28N7O14P2	HMDB00902
Nucleosides and conjugates	Blood	NADH	665.125	666.132	664.117	C21H29N7O14P2	HMDB01487
Nucleosides and conjugates	Blood	NADPH	745.091	746.098	744.084	C21H30N7O17P3	HMDB00221
Nucleosides and conjugates	Blood	P1,P3-Bis(5'-adenosyl) triphosphate	756.082	757.089	755.075	C20H27N10O16P3	HMDB01155
Nucleosides and conjugates	Blood	P1,P4-Bis(5'-adenosyl) tetraphosphate	836.048	837.056	835.041	C20H28N10O19P4	HMDB01211
Nucleosides and conjugates	Blood	3-trans-5-cis-Octadienoyl-CoA	887.209	888.216	886.202	C30H48N7O16P3S	HMDB02185
Nucleosides and conjugates	Blood	Diadenosinepentaphosphate	916.015	917.022	915.007	C20H29N10O22P5	HMDB01192
Nucleosides and conjugates	Blood	Diadenosinehexaphosphate	995.981	996.988	994.974	C20H30N10O25P6	HMDB01282
Organic acids and derivatives	Urine + Blood	Acetate	60.0211	61.0284	59.0138	C2H4O2	HMDB00042
Organic acids and derivatives	Urine + Blood	Glyoxylate	74.0004	75.0077	72.9931	C2H2O3	HMDB00119
Organic acids and derivatives	Urine + Blood	Propanoate	74.0368	75.0441	73.0295	C3H6O2	HMDB00237
Organic acids and derivatives	Urine + Blood	Glycolate	76.0161	77.0233	75.0088	C2H4O3	HMDB00115
Organic acids and derivatives	Urine + Blood	Pyruvate	88.0161	89.0233	87.0088	C3H4O3	HMDB00243
Organic acids and derivatives	Urine + Blood	2-Methylpropanoate	88.0524	89.0597	87.0452	C4H8O2	HMDB01873
Organic acids and derivatives	Urine + Blood	Butanoic acid	88.0524	89.0597	87.0452	C4H8O2	HMDB00039
Organic acids and derivatives	Urine + Blood	Oxalate	89.9953	91.0026	88.988	C2H2O4	HMDB02329
Organic acids and derivatives	Urine + Blood	(R)-Lactate	90.0317	91.039	89.0244	C3H6O3	HMDB01311
Organic acids and derivatives	Urine + Blood	(S)-Lactate	90.0317	91.039	89.0244	C3H6O3	HMDB00190
Organic acids and derivatives	Urine + Blood	3-Hydroxypropanoate	90.0317	91.039	89.0244	C3H6O3	HMDB00700
Organic acids and derivatives	Urine + Blood	2-Oxobutanoate	102.032	103.039	101.024	C4H6O3	HMDB00005
Organic acids and derivatives	Urine + Blood	Acetoacetate	102.032	103.039	101.024	C4H6O3	HMDB00060
Organic acids and derivatives	Urine	Succinate semialdehyde	102.032	103.039	101.024	C4H6O3	HMDB01259
Organic acids and derivatives	Urine + Blood	3-Methylbutanoic acid	102.068	103.075	101.061	C5H10O2	HMDB00718
Organic acids and derivatives	Urine	Ethylmethylaceticacid	102.068	103.075	101.061	C5H10O2	HMDB02176
Organic acids and derivatives	Blood	Pentanoate	102.068	103.075	101.061	C5H10O2	HMDB00892
Organic acids and derivatives	Blood	2-Amino-2-methylpropanoate	103.063	104.071	102.056	C4H9NO2	HMDB01906
Organic acids and derivatives	Urine + Blood	3-Aminoisobutanoic acid	103.063	104.071	102.056	C4H9NO2	HMDB03911
Organic acids and derivatives	Urine	Hydroxypyruvate	104.011	105.018	103.004	C3H4O4	HMDB01352
Organic acids and derivatives	Urine + Blood	Malonate	104.011	105.018	103.004	C3H4O4	HMDB00691
Organic acids and derivatives	Urine + Blood	(R)-3-Hydroxybutanoate	104.047	105.055	103.04	C4H8O3	HMDB00011
Organic acids and derivatives	Blood	(R)-3-Hydroxyisobutyricacid	104.047	105.055	103.04	C4H8O3	HMDB00336
Organic acids and derivatives	Urine + Blood	(S)-3-Hydroxybutanoate	104.047	105.055	103.04	C4H8O3	HMDB00442
Organic acids and derivatives	Urine + Blood	(S)-3-Hydroxyisobutyrate	104.047	105.055	103.04	C4H8O3	HMDB00023
Organic acids and derivatives	Urine + Blood	2-Hydroxybutanoic acid	104.047	105.055	103.04	C4H8O3	HMDB00008
Organic acids and derivatives	Urine + Blood	4-Hydroxybutanoic acid	104.047	105.055	103.04	C4H8O3	HMDB00710
Organic acids and derivatives	Urine + Blood	Alpha-Hydroxyisobutyricacid	104.047	105.055	103.04	C4H8O3	HMDB00729
Organic acids and derivatives	Urine + Blood	D-3-hydroxy-butyrate	104.047	105.055	103.04	C4H8O3	HMDB00357
Organic acids and derivatives	Urine	L-2,3-Diaminopropanoate	104.059	105.066	103.051	C3H8N2O2	HMDB02006
Organic acids and derivatives	Urine + Blood	D-Glycerate	106.027	107.034	105.019	C3H6O4	HMDB00139
Organic acids and derivatives	Urine + Blood	L-Glycericacid	106.027	107.034	105.019	C3H6O4	HMDB06372
Organic acids and derivatives	Urine	Pyrrole-2-carboxylate	111.032	112.039	110.025	C5H5NO2	HMDB04230
Organic acids and derivatives	Urine	2-Furoate	112.016	113.023	111.009	C5H4O3	HMDB00617
Organic acids and derivatives	Urine + Blood	Fumarate	116.011	117.018	115.004	C4H4O4	HMDB00134
Organic acids and derivatives	Urine	Maleic acid	116.011	117.018	115.004	C4H4O4	HMDB00176
Organic acids and derivatives	Urine	[FA oxo(5:0)] 4-oxo-pentanoic acid	116.047	117.055	115.04	C5H8O3	HMDB00720
Organic acids and derivatives	Urine	2-Methylacetoaceticacid	116.047	117.055	115.04	C5H8O3	HMDB03771
Organic acids and derivatives	Urine + Blood	2-Oxopentanoic acid	116.047	117.055	115.04	C5H8O3	HMDB01865
Organic acids and derivatives	Urine + Blood	3-Methyl-2-oxobutanoic acid	116.047	117.055	115.04	C5H8O3	HMDB00019
Organic acids and derivatives	Urine + Blood	Methylmalonate	118.027	119.034	117.019	C4H6O4	HMDB00202
Organic acids and derivatives	Urine + Blood	Succinate	118.027	119.034	117.019	C4H6O4	HMDB00254
Organic acids and derivatives	Urine	[FA hydroxy(5:0)] 2-hydroxy-pentanoic acid	118.063	119.07	117.056	C5H10O3	HMDB01863
Organic acids and derivatives	Urine + Blood	[FA hydroxy(5:0)] 3-hydroxy-pentanoic acid	118.063	119.07	117.056	C5H10O3	HMDB00531
Organic acids and derivatives	Urine	2-Ethylhydracrylicacid	118.063	119.07	117.056	C5H10O3	HMDB00396
Organic acids and derivatives	Urine	2-Hydroxy-2-methylbutyricacid	118.063	119.07	117.056	C5H10O3	HMDB01987
Organic acids and derivatives	Urine + Blood	2-Hydroxy-3-methylbutyricacid	118.063	119.07	117.056	C5H10O3	HMDB00407
Organic acids and derivatives	Urine	2-Methyl-3-hydroxybutyricacid	118.063	119.07	117.056	C5H10O3	HMDB00354
Organic acids and derivatives	Urine + Blood	3-Hydroxyisovalericacid	118.063	119.07	117.056	C5H10O3	HMDB00754
Organic acids and derivatives	Urine + Blood	L-2,4-diaminobutyric acid	118.074	119.082	117.067	C4H10N2O2	HMDB06284
Organic acids and derivatives	Urine	3-(Methylthio)propionic acid	120.025	121.032	119.017	C4H8O2S	HMDB01527
Organic acids and derivatives	Urine + Blood	(S)-3-4-Dihydroxybutyricacid	120.042	121.05	119.035	C4H8O4	HMDB00337
Organic acids and derivatives	Urine + Blood	2-4-Dihydroxybutanoicacid	120.042	121.05	119.035	C4H8O4	HMDB00360
Organic acids and derivatives	Urine	4-Deoxyerythronicacid	120.042	121.05	119.035	C4H8O4	HMDB00498
Organic acids and derivatives	Urine	4-Deoxythreonicacid	120.042	121.05	119.035	C4H8O4	HMDB02453
Organic acids and derivatives	Urine	A-b-Dihydroxyisobutyricacid	120.042	121.05	119.035	C4H8O4	HMDB02601
Organic acids and derivatives	Urine + Blood	Benzoate	122.037	123.044	121.029	C7H6O2	HMDB01870
Organic acids and derivatives	Urine	(E)-Glutaconate	130.027	131.034	129.019	C5H6O4	HMDB00620
Organic acids and derivatives	Urine	citraconate	130.027	131.034	129.019	C5H6O4	HMDB00634
Organic acids and derivatives	Urine + Blood	(S)-3-Methyl-2-oxopentanoic acid	130.063	131.07	129.056	C6H10O3	HMDB00491
Organic acids and derivatives	Urine	2-Methyl-3-ketovalericacid	130.063	131.07	129.056	C6H10O3	HMDB00408
Organic acids and derivatives	Urine + Blood	4-Methyl-2-oxopentanoate	130.063	131.07	129.056	C6H10O3	HMDB00695
Organic acids and derivatives	Blood	6-Aminohexanoate	131.095	132.102	130.087	C6H13NO2	HMDB01901
Organic acids and derivatives	Urine	Oxaloacetate	132.006	133.013	130.999	C4H4O5	HMDB00223
Organic acids and derivatives	Urine	Ethylmalonicacid	132.042	133.05	131.035	C5H8O4	HMDB00622
Organic acids and derivatives	Urine + Blood	Glutarate	132.042	133.05	131.035	C5H8O4	HMDB00661
Organic acids and derivatives	Urine	methylsuccinate	132.042	133.05	131.035	C5H8O4	HMDB01844
Organic acids and derivatives	Urine	3-Ureidopropionate	132.053	133.061	131.046	C4H8N2O3	HMDB00026
Organic acids and derivatives	Urine	[FA hydroxy(6:0)] 5-hydroxy-hexanoic acid	132.079	133.086	131.071	C6H12O3	HMDB00525
Organic acids and derivatives	Urine	2-Hydroxy-3-methylpentanoicacid	132.079	133.086	131.071	C6H12O3	HMDB00317
Organic acids and derivatives	Urine	D-2-Hydroxyisocaproate	132.079	133.086	131.071	C6H12O3	HMDB00624
Organic acids and derivatives	Urine	Leucinicacid	132.079	133.086	131.071	C6H12O3	HMDB00665
Organic acids and derivatives	Urine + Blood	(S)-Malate	134.022	135.029	133.014	C4H6O5	HMDB00156
Organic acids and derivatives	Urine	[FA trihydroxy(4:0)] 2,3,4-trihydroxy-butanoic acid	136.037	137.044	135.03	C4H8O5	HMDB00943
Organic acids and derivatives	Urine + Blood	Erythronicacid	136.037	137.044	135.03	C4H8O5	HMDB00613
Organic acids and derivatives	Urine	2-methylbenzoate	136.052	137.06	135.045	C8H8O2	HMDB02340
Organic acids and derivatives	Urine + Blood	Phenylacetic acid	136.052	137.06	135.045	C8H8O2	HMDB00209
Organic acids and derivatives	Urine + Blood	4-Aminobenzoate	137.048	138.055	136.04	C7H7NO2	HMDB01392
Organic acids and derivatives	Urine + Blood	Anthranilate	137.048	138.055	136.04	C7H7NO2	HMDB01123
Organic acids and derivatives	Urine	m-Aminobenzoicacid	137.048	138.055	136.04	C7H7NO2	HMDB01891
Organic acids and derivatives	Urine + Blood	3-Hydroxybenzoate	138.032	139.039	137.024	C7H6O3	HMDB02466
Organic acids and derivatives	Urine + Blood	4-Hydroxybenzoate	138.032	139.039	137.024	C7H6O3	HMDB00500
Organic acids and derivatives	Urine	Salicylate	138.032	139.039	137.024	C7H6O3	HMDB01895
Organic acids and derivatives	Urine	Sumiki'sacid	142.027	143.034	141.019	C6H6O4	HMDB02432
Organic acids and derivatives	Urine	trans-trans-Muconicacid	142.027	143.034	141.019	C6H6O4	HMDB02349
Organic acids and derivatives	Urine + Blood	Stachydrine	143.095	144.102	142.087	C7H13NO2	HMDB04827
Organic acids and derivatives	Urine + Blood	3-Methylglutaconicacid	144.042	145.05	143.035	C6H8O4	HMDB00522
Organic acids and derivatives	Urine	trans-4-Hydroxycyclohexanecarboxylate	144.079	145.086	143.071	C7H12O3	HMDB01988
Organic acids and derivatives	Blood	Valproic acid	144.115	145.122	143.108	C8H16O2	HMDB01877
Organic acids and derivatives	Urine + Blood	4-Acetamidobutanoate	145.074	146.081	144.067	C6H11NO3	HMDB03681
Organic acids and derivatives	Urine + Blood	4-Guanidinobutanoate	145.085	146.092	144.078	C5H11N3O2	HMDB03464
Organic acids and derivatives	Urine + Blood	2-Oxoglutarate	146.022	147.029	145.014	C5H6O5	HMDB00208
Organic acids and derivatives	Urine	3-oxoglutaric acid	146.022	147.029	145.014	C5H6O5	HMDB13701
Organic acids and derivatives	Urine	2-Methylglutaric acid	146.058	147.065	145.051	C6H10O4	HMDB00422
Organic acids and derivatives	Urine + Blood	Adipate	146.058	147.065	145.051	C6H10O4	HMDB00448
Organic acids and derivatives	Urine	Methylglutaricacid	146.058	147.065	145.051	C6H10O4	HMDB00752
Organic acids and derivatives	Urine	Monomethylglutaricacid	146.058	147.065	145.051	C6H10O4	HMDB00858
Organic acids and derivatives	Urine	3-Ureidoisobutyrate	146.069	147.076	145.062	C5H10N2O3	HMDB02031
Organic acids and derivatives	Urine	[FA oxo,methyl(4:0)] 2-oxo-4-methylthio-butanoic acid	148.019	149.027	147.012	C5H8O3S	HMDB01553
Organic acids and derivatives	Urine + Blood	(R)-2-Hydroxyglutarate	148.037	149.044	147.03	C5H8O5	HMDB00606
Organic acids and derivatives	Urine + Blood	(S)-2-Hydroxyglutarate	148.037	149.044	147.03	C5H8O5	HMDB00694
Organic acids and derivatives	Urine + Blood	3-Hydroxyglutaricacid	148.037	149.044	147.03	C5H8O5	HMDB00428
Organic acids and derivatives	Urine	Citramalate	148.037	149.044	147.03	C5H8O5	HMDB00426
Organic acids and derivatives	Urine + Blood	Cinnamic acid	148.052	149.06	147.045	C9H8O2	HMDB00567
Organic acids and derivatives	Urine + Blood	[FA methyl,hydroxy(5:0)] 3R-methyl-3,5-dihydroxy-pentanoic acid	148.074	149.081	147.066	C6H12O4	HMDB00227
Organic acids and derivatives	Urine	(R,R)-Tartaric acid	150.016	151.024	149.009	C4H6O6	HMDB00956
Organic acids and derivatives	Urine	alpha-Oxo-benzeneacetic acid	150.032	151.039	149.024	C8H6O3	HMDB01587
Organic acids and derivatives	Urine	2-Phenylpropionate	150.068	151.075	149.061	C9H10O2	HMDB11743
Organic acids and derivatives	Urine + Blood	4-Ethylbenzoicacid	150.068	151.075	149.061	C9H10O2	HMDB02097
Organic acids and derivatives	Urine + Blood	Phenylpropanoate	150.068	151.075	149.061	C9H10O2	HMDB00764
Organic acids and derivatives	Urine	(S)-Mandelate	152.047	153.055	151.04	C8H8O3	HMDB00703
Organic acids and derivatives	Urine + Blood	2-Hydroxyphenylacetate	152.047	153.055	151.04	C8H8O3	HMDB00669
Organic acids and derivatives	Urine + Blood	2-Methoxybenzoic acid	152.047	153.055	151.04	C8H8O3	HMDB32604
Organic acids and derivatives	Urine + Blood	3-Hydroxyphenylacetate	152.047	153.055	151.04	C8H8O3	HMDB00440
Organic acids and derivatives	Urine	3-methoxybenzoate	152.047	153.055	151.04	C8H8O3	HMDB32606
Organic acids and derivatives	Urine	4-Hydroxy-3-methylbenzoicacid	152.047	153.055	151.04	C8H8O3	HMDB04815
Organic acids and derivatives	Urine + Blood	4-Hydroxyphenylacetate	152.047	153.055	151.04	C8H8O3	HMDB00020
Organic acids and derivatives	Urine	3-Aminosalicylicacid	153.043	154.05	152.035	C7H7NO3	HMDB01972
Organic acids and derivatives	Urine + Blood	2,3-Dihydroxybenzoate	154.027	155.034	153.019	C7H6O4	HMDB00397
Organic acids and derivatives	Urine + Blood	2,4-dihydroxybenzoate	154.027	155.034	153.019	C7H6O4	HMDB29666
Organic acids and derivatives	Urine + Blood	2,5-Dihydroxybenzoate	154.027	155.034	153.019	C7H6O4	HMDB00152
Organic acids and derivatives	Urine + Blood	2,6-dihydroxybenzoate	154.027	155.034	153.019	C7H6O4	HMDB13676
Organic acids and derivatives	Urine + Blood	3,4-Dihydroxybenzoate	154.027	155.034	153.019	C7H6O4	HMDB01856
Organic acids and derivatives	Urine + Blood	3,5-dihydroxybenzoate	154.027	155.034	153.019	C7H6O4	HMDB13677
Organic acids and derivatives	Urine	m-Chlorobenzoicacid	155.998	157.005	154.991	C7H5O2Cl	HMDB01544
Organic acids and derivatives	Urine	2-5-Furandicarboxylicacid	156.006	157.013	154.999	C6H4O5	HMDB04812
Organic acids and derivatives	Urine + Blood	Succinylacetone	158.058	159.065	157.051	C7H10O4	HMDB00635
Organic acids and derivatives	Urine	cis-4-Hydroxycyclohexylaceticacid	158.094	159.102	157.087	C8H14O3	HMDB00451
Organic acids and derivatives	Blood	3-Methyl-3-hydroxypentanedioate	160.037	161.044	159.03	C6H8O5	HMDB59737
Organic acids and derivatives	Urine	3-Methyl-3-hydroxypentanedioate	160.037	161.044	159.03	C6H8O5	HMDB59737
Organic acids and derivatives	Urine	2-Oxoadipate	160.037	161.044	159.03	C6H8O5	HMDB00225
Organic acids and derivatives	Urine	[FA (7:0/2:0)] Heptanedioic acid	160.074	161.081	159.066	C7H12O4	HMDB00857
Organic acids and derivatives	Urine	3-Methyladipicacid	160.074	161.081	159.066	C7H12O4	HMDB00555
Organic acids and derivatives	Urine	[FA hydroxy(8:0)] 7-hydroxy-octanoic acid	160.11	161.117	159.103	C8H16O3	HMDB00486
Organic acids and derivatives	Urine + Blood	L-2-Aminoadipate	161.069	162.076	160.062	C6H11NO4	HMDB00510
Organic acids and derivatives	Urine	[FA hydroxy(6:0/2:0)] 2-hydroxy-Hexanedioic acid	162.053	163.06	161.046	C6H10O5	HMDB00321
Organic acids and derivatives	Urine	3-Hydroxy-3-methylglutarate	162.053	163.06	161.046	C6H10O5	HMDB00355
Organic acids and derivatives	Urine	3-Hydroxyadipicacid	162.053	163.06	161.046	C6H10O5	HMDB00345
Organic acids and derivatives	Urine + Blood	3-(3,4-Dimethoxyphenyl)-2-propenoic acid	164.047	165.055	163.04	C9H8O3	HMDB41592
Organic acids and derivatives	Urine + Blood	4-Coumarate	164.047	165.055	163.04	C9H8O3	HMDB02035
Organic acids and derivatives	Urine + Blood	Phenylpyruvate	164.047	165.055	163.04	C9H8O3	HMDB00205
Organic acids and derivatives	Urine + Blood	trans-3-Hydroxycinnamate	164.047	165.055	163.04	C9H8O3	HMDB01713
Organic acids and derivatives	Urine + Blood	Phthalate	166.027	167.034	165.019	C8H6O4	HMDB02107
Organic acids and derivatives	Urine	Terephthalate	166.027	167.034	165.019	C8H6O4	HMDB02428
Organic acids and derivatives	Urine + Blood	3,4-O-Dimethylgallic acid	166.063	167.07	165.056	C9H10O3	HMDB41683
Organic acids and derivatives	Urine	3-Methoxyphenylacetic acid	166.063	167.07	165.056	C9H10O3	HMDB59969
Organic acids and derivatives	Urine + Blood	3-(3-Hydroxy-phenyl)-propanoic acid	166.063	167.07	165.056	C9H10O3	HMDB00375
Organic acids and derivatives	Urine + Blood	4-Methoxyphenylaceticacid	166.063	167.07	165.056	C9H10O3	HMDB02072
Organic acids and derivatives	Blood	Phenyllactate	166.063	167.07	165.056	C9H10O3	HMDB00748
Organic acids and derivatives	Urine + Blood	Phenyllactate	166.063	167.07	165.056	C9H10O3	HMDB00779
Organic acids and derivatives	Urine + Blood	Phloretate	166.063	167.07	165.056	C9H10O3	HMDB02199
Organic acids and derivatives	Blood	Perillic acid	166.099	167.107	165.092	C10H14O2	HMDB04586
Organic acids and derivatives	Blood	Phosphoenolpyruvate	167.982	168.99	166.975	C3H5O6P	HMDB00263
Organic acids and derivatives	Urine + Blood	3,4-Dihydroxyphenylacetate	168.042	169.05	167.035	C8H8O4	HMDB01336
Organic acids and derivatives	Urine + Blood	3-Hydroxymandelicacid	168.042	169.05	167.035	C8H8O4	HMDB00750
Organic acids and derivatives	Urine	4-Hydroxymandelate	168.042	169.05	167.035	C8H8O4	HMDB00822
Organic acids and derivatives	Urine	5-Methoxysalicylicacid	168.042	169.05	167.035	C8H8O4	HMDB01868
Organic acids and derivatives	Urine + Blood	Homogentisate	168.042	169.05	167.035	C8H8O4	HMDB00130
Organic acids and derivatives	Urine	Isovanillic acid	168.042	169.05	167.035	C8H8O4	HMDB60003
Organic acids and derivatives	Urine + Blood	Vanillate	168.042	169.05	167.035	C8H8O4	HMDB00484
Organic acids and derivatives	Urine	2,3-Diaminosalicylic acid	168.054	169.061	167.046	C7H8N2O3	HMDB13159
Organic acids and derivatives	Urine	2,3,4-trihydroxybenzoate	170.022	171.029	169.014	C7H6O5	HMDB59964
Organic acids and derivatives	Urine + Blood	Gallate	170.022	171.029	169.014	C7H6O5	HMDB05807
Organic acids and derivatives	Urine	2-Octenedioicacid	172.074	173.081	171.066	C8H12O4	HMDB00341
Organic acids and derivatives	Urine	cis-4-Octenedioicacid	172.074	173.081	171.066	C8H12O4	HMDB04982
Organic acids and derivatives	Urine	cis-Aconitate	174.016	175.024	173.009	C6H6O6	HMDB00072
Organic acids and derivatives	Urine	trans-Aconitate	174.016	175.024	173.009	C6H6O6	HMDB00958
Organic acids and derivatives	Urine + Blood	Shikimate	174.053	175.06	173.046	C7H10O5	HMDB03070
Organic acids and derivatives	Urine	2,4-Dimethyladipic acid	174.089	175.096	173.082	C8H14O4	HMDB59727
Organic acids and derivatives	Urine + Blood	Suberic acid	174.089	175.096	173.082	C8H14O4	HMDB00893
Organic acids and derivatives	Urine + Blood	4-Methoxycinnamicacid	178.063	179.07	177.056	C10H10O3	HMDB02040
Organic acids and derivatives	Urine + Blood	Hippurate	179.058	180.066	178.051	C9H9NO3	HMDB11723
Organic acids and derivatives	Urine + Blood	3-(4-Hydroxyphenyl)pyruvate	180.042	181.05	179.035	C9H8O4	HMDB00707
Organic acids and derivatives	Blood	Aspirin	180.042	181.05	179.035	C9H8O4	HMDB01879
Organic acids and derivatives	Urine + Blood	Caffeate	180.042	181.05	179.035	C9H8O4	HMDB01964
Organic acids and derivatives	Urine	3-Methoxybenzenepropanoicacid	180.079	181.086	179.071	C10H12O3	HMDB11751
Organic acids and derivatives	Urine + Blood	2,6-Dimethoxybenzoic acid	182.058	183.065	181.051	C9H10O4	HMDB29273
Organic acids and derivatives	Urine	3-(3-hydroxyphenyl)-3-hydroxypropanoicacid	182.058	183.065	181.051	C9H10O4	HMDB02643
Organic acids and derivatives	Urine + Blood	3-(4-Hydroxyphenyl)lactate	182.058	183.065	181.051	C9H10O4	HMDB00755
Organic acids and derivatives	Urine + Blood	Dihydrocaffeic acid	182.058	183.065	181.051	C9H10O4	HMDB00423
Organic acids and derivatives	Urine + Blood	homovanillate	182.058	183.065	181.051	C9H10O4	HMDB00118
Organic acids and derivatives	Urine + Blood	3,4-Dihydroxymandelate	184.037	185.044	183.03	C8H8O5	HMDB01866
Organic acids and derivatives	Urine + Blood	4-O-Methylgallic acid	184.037	185.044	183.03	C8H8O5	HMDB13198
Organic acids and derivatives	Blood	2-Phosphoglyceric acid	185.993	187	184.986	C3H7O7P	HMDB00362
Organic acids and derivatives	Blood	3-Phospho-D-glycerate	185.993	187	184.986	C3H7O7P	HMDB00807
Organic acids and derivatives	Urine + Blood	Azelaic acid	188.105	189.112	187.098	C9H16O4	HMDB00784
Organic acids and derivatives	Blood	Nonate	188.105	189.112	187.098	C9H16O4	HMDB11717
Organic acids and derivatives	Urine	3-Hydroxysubericacid	190.084	191.091	189.077	C8H14O5	HMDB00325
Organic acids and derivatives	Urine + Blood	Citrate	192.027	193.034	191.02	C6H8O7	HMDB00094
Organic acids and derivatives	Urine + Blood	Isocitrate	192.027	193.034	191.02	C6H8O7	HMDB00193
Organic acids and derivatives	Blood	Quinate	192.063	193.071	191.056	C7H12O6	HMDB03072
Organic acids and derivatives	Urine + Blood	D-Glucuronate	194.043	195.05	193.035	C6H10O7	HMDB00127
Organic acids and derivatives	Urine	L-Iduronic acid	194.043	195.05	193.035	C6H10O7	HMDB02704
Organic acids and derivatives	Urine + Blood	Ferulate	194.058	195.065	193.051	C10H10O4	HMDB00954
Organic acids and derivatives	Urine + Blood	Isoferulic acid	194.058	195.065	193.051	C10H10O4	HMDB00955
Organic acids and derivatives	Urine	Monoethylphthalate	194.058	195.065	193.051	C10H10O4	HMDB02120
Organic acids and derivatives	Urine	3-Hydroxyhippuricacid	195.053	196.06	194.046	C9H9NO4	HMDB06116
Organic acids and derivatives	Urine	4-Hydroxyhippuric acid	195.053	196.06	194.046	C9H9NO4	HMDB13678
Organic acids and derivatives	Urine + Blood	Salicyluric acid	195.053	196.06	194.046	C9H9NO4	HMDB00840
Organic acids and derivatives	Urine + Blood	D-Gluconic acid	196.058	197.066	195.051	C6H12O7	HMDB00625
Organic acids and derivatives	Urine + Blood	Galactonicacid	196.058	197.066	195.051	C6H12O7	HMDB00565
Organic acids and derivatives	Urine + Blood	Homoveratricacid	196.074	197.081	195.066	C10H12O4	HMDB00434
Organic acids and derivatives	Urine + Blood	Coumaric acid	198.053	199.06	197.046	C9H10O5	HMDB41662
Organic acids and derivatives	Blood	3-(3,4-Dihydroxyphenyl)lactate	198.053	199.06	197.046	C9H10O5	HMDB03503
Organic acids and derivatives	Urine + Blood	3-Methoxy-4-hydroxymandelate	198.053	199.06	197.046	C9H10O5	HMDB00291
Organic acids and derivatives	Urine	Syringic acid	198.053	199.06	197.046	C9H10O5	HMDB02085
Organic acids and derivatives	Urine	[FA (10:1/2:0)] 2E-Decenedioic acid	200.105	201.112	199.098	C10H16O4	HMDB00603
Organic acids and derivatives	Urine	[FA (10:0/2:0)] Decanedioic acid	202.121	203.128	201.113	C10H18O4	HMDB00792
Organic acids and derivatives	Urine + Blood	Xanthurenic acid	205.038	206.045	204.03	C10H7NO4	HMDB00881
Organic acids and derivatives	Urine + Blood	2-Methylcitrate	206.043	207.05	205.035	C7H10O7	HMDB00379
Organic acids and derivatives	Blood	Lipoate	206.044	207.051	205.036	C8H14O2S2	HMDB01451
Organic acids and derivatives	Urine	Glucarate	210.038	211.045	209.03	C6H10O8	HMDB00663
Organic acids and derivatives	Urine	Vanilpyruvicacid	210.053	211.06	209.046	C10H10O5	HMDB11714
Organic acids and derivatives	Urine	Vanillacticacid	212.068	213.076	211.061	C10H12O5	HMDB00913
Organic acids and derivatives	Urine	3-Hydroxysebacicacid	218.115	219.123	217.108	C10H18O5	HMDB00350
Organic acids and derivatives	Urine + Blood	Pantothenate	219.111	220.118	218.103	C9H17NO5	HMDB00210
Organic acids and derivatives	Blood	Monoisobutylphthalicacid	222.089	223.096	221.082	C12H14O4	HMDB02056
Organic acids and derivatives	Urine + Blood	Porphobilinogen	226.095	227.103	225.088	C10H14N2O4	HMDB00245
Organic acids and derivatives	Blood	Naproxen	230.094	231.102	229.087	C14H14O3	HMDB01923
Organic acids and derivatives	Urine	3-4-5-Trimethoxycinnamicacid	238.084	239.091	237.077	C12H14O5	HMDB02511
Organic acids and derivatives	Urine + Blood	3-(3,4,5-Trimethoxyphenyl)propanoic acid	240.1	241.107	239.092	C12H16O5	HMDB30254
Organic acids and derivatives	Blood	2,3-Bisphospho-D-glycerate	265.959	266.967	264.952	C3H8O10P2	HMDB01294
Organic acids and derivatives	Urine	5C-aglycone	272.105	273.112	271.098	C16H16O4	HMDB04810
Organic acids and derivatives	Blood	Ellagic acid	302.006	303.014	300.999	C14H6O8	HMDB02899
Organic acids and derivatives	Urine + Blood	Chlorogenate	354.095	355.102	353.088	C16H18O9	HMDB03164
Peptides	Blood	Glycylglycine	132.053	133.061	131.046	C4H8N2O3	HMDB11733
Peptides	Urine	Tiglylglycine	157.074	158.081	156.067	C7H11NO3	HMDB00959
Peptides	Urine + Blood	Glycylproline	172.085	173.092	171.078	C7H12N2O3	HMDB00721
Peptides	Urine	L-prolyl-L-glycine	172.085	173.092	171.078	C7H12N2O3	HMDB11178
Peptides	Urine + Blood	Cys-Gly	178.041	179.048	177.034	C5H10N2O3S	HMDB00078
Peptides	Urine	Glycyl-leucine	188.116	189.123	187.109	C8H16N2O3	HMDB00759
Peptides	Urine + Blood	L-Cystathionine	222.067	223.075	221.06	C7H14N2O4S	HMDB00099
Peptides	Urine + Blood	Carnosine	226.107	227.114	225.099	C9H14N4O3	HMDB00033
Peptides	Urine	Leu-Pro	228.147	229.155	227.14	C11H20N2O3	HMDB11175
Peptides	Urine + Blood	beta-Alanyl-N(pi)-methyl-L-histidine	240.122	241.13	239.115	C10H16N4O3	HMDB00194
Peptides	Urine	Homocarnosine	240.122	241.13	239.115	C10H16N4O3	HMDB00745
Peptides	Blood	Histidylprolinediketopiperazine	248.127	249.135	247.12	C12H16N4O2	HMDB02053
Peptides	Urine + Blood	gamma-L-Glutamyl-L-cysteine	250.062	251.07	249.055	C8H14N2O5S	HMDB01049
Peptides	Urine	N-Acetylvanilalanine	253.095	254.102	252.088	C12H15NO5	HMDB11716
Peptides	Urine	N-Acetylcystathionine	264.078	265.085	263.071	C9H16N2O5S	HMDB02381
Peptides	Urine + Blood	alpha-N-Phenylacetyl-L-glutamine	264.111	265.118	263.104	C13H16N2O4	HMDB06344
Peptides	Blood	Gamma-Glutamylglutamine	275.112	276.119	274.104	C10H17N3O6	HMDB11738
Peptides	Urine	Trp-Ala	275.127	276.134	274.12	C14H17N3O3	HMDB13209
Peptides	Blood	Epsilon-(gamma-Glutamyl)-lysine	275.148	276.155	274.141	C11H21N3O5	HMDB03869
Peptides	Urine + Blood	Phe-Asp	280.106	281.113	279.099	C13H16N2O5	HMDB00706
Peptides	Urine	Glutamylphenylalanine	294.122	295.129	293.114	C14H18N2O5	HMDB00594
Peptides	Blood	L-Cysteinylglycinedisulfide	297.045	298.053	296.038	C8H15N3O5S2	HMDB00709
Peptides	Urine + Blood	N-Acetyl-aspartyl-glutamate	304.091	305.098	303.083	C11H16N2O8	HMDB01067
Peptides	Urine + Blood	Glutathione	307.084	308.091	306.077	C10H17N3O6S	HMDB00125
Peptides	Urine	Phe-Phe	312.147	313.155	311.14	C18H20N2O3	HMDB13302
Peptides	Urine	Dityrosine	360.132	361.139	359.125	C18H20N2O6	HMDB06045
Peptides	Urine	Formylmethionyl-leucyl-phenylalanine methyl ester	451.214	452.221	450.207	C22H33N3O5S	HMDB13243
Peptides	Blood	Tuftsin	500.307	501.314	499.3	C21H40N8O6	HMDB05770
Peptides	Urine	Desmosine	525.28	526.287	524.273	C24H40N5O8	HMDB00572
Peptides	Urine	Isodesmosine	525.28	526.287	524.273	C24H40N5O8	HMDB00739
Peptides	Blood	EnkephalinL	555.269	556.277	554.262	C28H37N5O7	HMDB01045
Peptides	Blood	Glutathione disulfide	612.152	613.159	611.145	C20H32N6O12S2	HMDB03337
Peptides	Blood	AngiotensinIII	930.508	931.515	929.5	C46H66N12O9	HMDB01036
Pteridines and derivatives	Urine + Blood	Biopterin	237.086	238.093	236.079	C9H11N5O3	HMDB00468
Pteridines and derivatives	Blood	4a-Carbinolaminetetrahydrobiopterin	239.102	240.109	238.095	C9H13N5O3	HMDB00038
Pteridines and derivatives	Blood	Dihydrobiopterin	239.102	240.109	238.095	C9H13N5O3	HMDB02215
Pteridines and derivatives	Blood	Sapropterin	241.117	242.125	240.11	C9H15N5O3	HMDB00787
Pteridines and derivatives	Blood	Tetrahydrobiopterin	241.117	242.125	240.11	C9H15N5O3	HMDB00027
Pteridines and derivatives	Urine + Blood	Neopterin	253.081	254.088	252.074	C9H11N5O4	HMDB00845
Pteridines and derivatives	Urine + Blood	Riboflavin	376.138	377.146	375.131	C17H20N4O6	HMDB00244
Pteridines and derivatives	Urine + Blood	Folate	441.14	442.147	440.132	C19H19N7O6	HMDB00121
Pteridines and derivatives	Blood	Dihydrofolate	443.155	444.163	442.148	C19H21N7O6	HMDB01056
Pteridines and derivatives	Blood	Tetrahydrofolate	445.171	446.178	444.164	C19H23N7O6	HMDB01846
Pteridines and derivatives	Blood	FMN	456.105	457.112	455.097	C17H21N4O9P	HMDB01520
Pteridines and derivatives	Blood	5,10-Methylenetetrahydrofolate	457.171	458.178	456.164	C20H23N7O6	HMDB01533
Pteridines and derivatives	Blood	5-Methyltetrahydrofolate	459.187	460.194	458.179	C20H25N7O6	HMDB01396
Pteridines and derivatives	Blood	5-Formyltetrahydrofolate	473.166	474.173	472.159	C20H23N7O7	HMDB01562
Pteridines and derivatives	Blood	FAD	785.157	786.164	784.15	C27H33N9O15P2	HMDB01248
Pyridines and derivatives	Urine + Blood	Nicotinamide	122.048	123.055	121.041	C6H6N2O	HMDB01406
Pyridines and derivatives	Urine + Blood	Nicotinate	123.032	124.039	122.025	C6H5NO2	HMDB01488
Pyridines and derivatives	Urine + Blood	Picolinic acid	123.032	124.039	122.025	C6H5NO2	HMDB02243
Pyridines and derivatives	Urine + Blood	1-Methylnicotinamide	136.064	137.071	135.056	C7H8N2O	HMDB00699
Pyridines and derivatives	Blood	3-Pyridylaceticacid	137.048	138.055	136.04	C7H7NO2	HMDB01538
Pyridines and derivatives	Blood	NicotinamideN-oxide	138.043	139.05	137.036	C6H6N2O2	HMDB02730
Pyridines and derivatives	Urine	3-Hydroxypicolinic acid	139.027	140.034	138.02	C6H5NO3	HMDB13188
Pyridines and derivatives	Urine	6-Hydroxynicotinate	139.027	140.034	138.02	C6H5NO3	HMDB02658
Pyridines and derivatives	Urine	Trigonelline	139.063	140.071	138.056	C7H9NO2	HMDB00875
Pyridines and derivatives	Urine	Nornicotine	148.1	149.107	147.093	C9H12N2	HMDB01126
Pyridines and derivatives	Urine	N1-Methyl-2-pyridone-5-carboxamide	152.059	153.066	151.051	C7H8N2O2	HMDB04193
Pyridines and derivatives	Urine	N1-Methyl-4-pyridone-5-carboxamide	152.059	153.066	151.051	C7H8N2O2	HMDB04194
Pyridines and derivatives	Blood	Norcotinine	162.079	163.087	161.072	C9H10N2O	HMDB01297
Pyridines and derivatives	Urine + Blood	Anabasine	162.116	163.123	161.108	C10H14N2	HMDB04350
Pyridines and derivatives	Urine + Blood	Pyridine-2,3-dicarboxylate	167.022	168.029	166.015	C7H5NO4	HMDB00232
Pyridines and derivatives	Blood	Pyridoxal	167.058	168.066	166.051	C8H9NO3	HMDB01545
Pyridines and derivatives	Blood	Pyridoxamine	168.09	169.097	167.083	C8H12N2O2	HMDB01431
Pyridines and derivatives	Urine + Blood	Pyridoxine	169.074	170.081	168.067	C8H11NO3	HMDB00239
Pyridines and derivatives	Urine + Blood	Cotinine	176.095	177.102	175.088	C10H12N2O	HMDB01046
Pyridines and derivatives	Blood	Nicotinurate	180.053	181.061	179.046	C8H8N2O3	HMDB03269
Pyridines and derivatives	Urine + Blood	4-Pyridoxate	183.053	184.06	182.046	C8H9NO4	HMDB00017
Pyridines and derivatives	Urine + Blood	cotinine N-oxide	192.09	193.097	191.083	C10H12N2O2	HMDB01411
Pyridines and derivatives	Urine + Blood	Hydroxycotinine	192.09	193.097	191.083	C10H12N2O2	HMDB01390
Pyridines and derivatives	Blood	Pyridoxal phosphate	247.025	248.032	246.017	C8H10NO6P	HMDB01491
Pyridines and derivatives	Blood	Pyridoxamine phosphate	248.056	249.063	247.049	C8H13N2O5P	HMDB01555
Pyridines and derivatives	Blood	Pyridoxine phosphate	249.04	250.048	248.033	C8H12NO6P	HMDB01319
Pyridines and derivatives	Urine	Nicotinamide D-ribonucleotide	334.057	335.064	333.049	C11H15N2O8P	HMDB00229
Steroids and derivatives	Urine + Blood	Estriol	288.173	289.18	287.165	C18H24O3	HMDB00153
Steroids and derivatives	Blood	19-Hydroxyandrost-4-ene-3,17-dione	302.188	303.195	301.181	C19H26O3	HMDB03955
Steroids and derivatives	Urine	[ST hydrox] 3beta,16alpha-dihydroxy-5-androsten-17-one	304.204	305.211	303.197	C19H28O3	HMDB00352
Steroids and derivatives	Urine	11-Ketoetiocholanolone	304.204	305.211	303.197	C19H28O3	HMDB06031
Steroids and derivatives	Urine	3alpha,11beta-Dihydroxy-5alpha-androstane-17-one	306.219	307.227	305.212	C19H30O3	HMDB02984
Steroids and derivatives	Urine	5-Androstenetriol	306.219	307.227	305.212	C19H30O3	HMDB00550
Steroids and derivatives	Blood	Gestrinone	308.178	309.185	307.17	C21H24O2	HMDB02720
Steroids and derivatives	Blood	11beta-Hydroxyprogesterone	330.219	331.227	329.212	C21H30O3	HMDB04031
Steroids and derivatives	Urine + Blood	16-alpha-Hydroxypregnenolone	332.235	333.242	331.228	C21H32O3	HMDB00315
Steroids and derivatives	Blood	17alpha-Hydroxypregnenolone	332.235	333.242	331.228	C21H32O3	HMDB00363
Steroids and derivatives	Urine	21-Hydroxypregnenolone	332.235	333.242	331.228	C21H32O3	HMDB04026
Steroids and derivatives	Blood	[ST hydroxy(3:0)] 21-hydroxy-pregn-4-ene-3,11,20-trione	344.199	345.206	343.191	C21H28O4	HMDB04029
Steroids and derivatives	Blood	[ST hydroxy(2:0)] 11 beta,17 alpha-dihydroxypregn-4-ene-3,20-dione	346.214	347.222	345.207	C21H30O4	HMDB04030
Steroids and derivatives	Urine + Blood	[ST hydroxy(2:0)] 17,21-dihydroxypregn-4-ene-3,20-dione	346.214	347.222	345.207	C21H30O4	HMDB00015
Steroids and derivatives	Blood	Corticosterone	346.214	347.222	345.207	C21H30O4	HMDB01547
Steroids and derivatives	Urine	[ST trihydrox] 3alpha,11beta,21-5alpha-trihydroxy-pregnane-20-one	350.246	351.253	349.238	C21H34O4	HMDB00268
Steroids and derivatives	Urine	3alpha,17alpha,21-Trihydroxy-5beta-pregnan-20-one	350.246	351.253	349.238	C21H34O4	HMDB05972
Steroids and derivatives	Urine	5a-Tetrahydrocorticosterone	350.246	351.253	349.238	C21H34O4	HMDB00449
Steroids and derivatives	Urine + Blood	Aldosterone	360.194	361.201	359.186	C21H28O5	HMDB00037
Steroids and derivatives	Urine + Blood	Cortisone	360.194	361.201	359.186	C21H28O5	HMDB02802
Steroids and derivatives	Urine + Blood	[ST trihydroxy(2:0)] 11beta,17,21-trihydroxypregn-4-ene-3,20-dione	362.209	363.217	361.202	C21H30O5	HMDB00063
Steroids and derivatives	Blood	[ST trihydroxy(2:0)] 11beta,18,21-trihydroxy-pregn-4-ene-3,20-dione	362.209	363.217	361.202	C21H30O5	HMDB00319
Steroids and derivatives	Urine + Blood	Tetrahydrocortisone	364.225	365.232	363.218	C21H32O5	HMDB00903
Steroids and derivatives	Urine + Blood	5a-Tetrahydrocortisol	366.241	367.248	365.233	C21H34O5	HMDB00526
Steroids and derivatives	Urine	Cortolone	366.241	367.248	365.233	C21H34O5	HMDB03128
Steroids and derivatives	Urine	Urocortisol	366.241	367.248	365.233	C21H34O5	HMDB00949
Steroids and derivatives	Urine	Beta-Cortol	368.256	369.264	367.249	C21H36O5	HMDB05821
Steroids and derivatives	Urine	Cortol	368.256	369.264	367.249	C21H36O5	HMDB03180
Steroids and derivatives	Blood	18-Oxocortisol	376.189	377.196	375.181	C21H28O6	HMDB00332
Steroids and derivatives	Urine + Blood	18-Hydroxycortisol	378.204	379.212	377.197	C21H30O6	HMDB00418
Steroids and derivatives	Urine	[ST Trihydrox] 3alpha,6alpha,7alpha-Trihydroxy-5beta-cholan-24-oic Acid	408.288	409.295	407.28	C24H40O5	HMDB00760
Steroids and derivatives	Urine + Blood	[ST trihydrox] 3Alpha,7Alpha,12Alpha-trihydroxy-5Beta-cholan-24-oic acid	408.288	409.295	407.28	C24H40O5	HMDB00619
Steroids and derivatives	Urine + Blood	[ST Trihydrox] 3alpha,7beta,12alpha-Trihydroxy-5beta-cholan-24-oic Acid	408.288	409.295	407.28	C24H40O5	HMDB00917
Steroids and derivatives	Urine + Blood	1b-3a-12a-Trihydroxy-5b-cholanoicacid	408.288	409.295	407.28	C24H40O5	HMDB00326
Steroids and derivatives	Blood	17-Hydroxypregnenolonesulfate	412.192	413.199	411.185	C21H32O6S	HMDB00416
Steroids and derivatives	Urine	[ST hydroxy(3:0)] 3-hydroxy-estra-1,3,5(10)-trien-17-one 3-D-glucuronide	446.194	447.201	445.187	C24H30O8	HMDB04483
Steroids and derivatives	Urine + Blood	17-beta-estradiol-3-glucuronide	448.21	449.217	447.202	C24H32O8	HMDB06224
Steroids and derivatives	Urine + Blood	Glycochenodeoxycholate	449.314	450.321	448.307	C26H43NO5	HMDB00637
Steroids and derivatives	Blood	Glycoursodeoxycholicacid	449.314	450.321	448.307	C26H43NO5	HMDB00708
Steroids and derivatives	Urine	3-Sulfodeoxycholicacid	458.234	459.241	457.227	C23H38O7S	HMDB02504
Steroids and derivatives	Urine	[ST (3:0)] estra-1,3,5(10)-triene-3,16alpha,17beta-triol 16-D-glucuronide	464.205	465.212	463.197	C24H32O9	HMDB06766
Steroids and derivatives	Urine + Blood	Estriol-3-glucuronide	464.205	465.212	463.197	C24H32O9	HMDB10335
Steroids and derivatives	Urine	[ST hydrox] 17beta-hydroxyandrost-4-en-3-one 3-D-glucuronide	464.241	465.248	463.234	C25H36O8	HMDB03193
Steroids and derivatives	Urine + Blood	Glycocholate	465.309	466.316	464.302	C26H43NO6	HMDB00138
Steroids and derivatives	Urine	[ST hydrox] 3alpha-hydroxy-5beta-androstan-17-one 3-D-glucuronide	466.257	467.264	465.249	C25H38O8	HMDB04484
Steroids and derivatives	Urine + Blood	Androsterone glucuronide	466.257	467.264	465.249	C25H38O8	HMDB02829
Steroids and derivatives	Blood	Chenodeoxycholicacid3-sulfate	472.249	473.257	471.242	C24H40O7S	HMDB02586
Steroids and derivatives	Blood	Ursodeoxycholicacid3-sulfate	472.249	473.257	471.242	C24H40O7S	HMDB02642
Steroids and derivatives	Urine	11-beta-hydroxyandrosterone-3-glucuronide	482.252	483.259	481.244	C25H38O9	HMDB10351
Steroids and derivatives	Blood	[ST hydrox] N-(3alpha-hydroxy-5beta-cholan-24-oyl)-taurine	483.302	484.309	482.295	C26H45NO5S	HMDB00722
Steroids and derivatives	Urine	Pregnanediol-3-glucuronide	496.304	497.311	495.296	C27H44O8	HMDB10318
Steroids and derivatives	Urine + Blood	[ST hydrox] N-(3alpha,7alpha-dihydroxy-5beta-cholan-24-oyl)-taurine	499.297	500.304	498.289	C26H45NO6S	HMDB00951
Steroids and derivatives	Blood	Taurodeoxycholate	499.297	500.304	498.289	C26H45NO6S	HMDB00896
Steroids and derivatives	Blood	Tauroursodeoxycholicacid	499.297	500.304	498.289	C26H45NO6S	HMDB00874
Steroids and derivatives	Urine + Blood	Taurocholate	515.292	516.299	514.284	C26H45NO7S	HMDB00036
Steroids and derivatives	Urine	Aldosterone18-glucuronide	536.226	537.233	535.218	C27H36O11	HMDB10345
Steroids and derivatives	Urine + Blood	Estriol3-sulfate16-glucuronide	544.161	545.169	543.154	C24H32O12S	HMDB10356
Steroids and derivatives	Blood	Digoxin	780.43	781.437	779.422	C41H64O14	HMDB01917
Tetrapyrroles and derivatives	Urine	D-Urobilin	588.295	589.302	587.288	C33H40N4O6	HMDB04161
Tetrapyrroles and derivatives	Urine	L-Urobilin	594.342	595.349	593.334	C33H46N4O6	HMDB04159
